# Supplementary material for: Tissue ontogeny and chemical composition influence bacterial biodiversity in the wood and shoot tip of Populus nigra
Source: Plant Biol (Stuttg). 2024 Oct 2;27(5):913–23. doi: 10.1111/plb.13724 (PMC12255288; doi:10.1111/plb.13724)
Supplement: Supplementary file 1 — Table S1. List of high‐confidence primary metabolites detected from shoot tips and wood of Populus nigra using gas chromatography–mass spectrometry. Table S2. List of phenolics detected from shoot tips and woody tissues of Populus nigra. Table S3. List of bacterial OTUs detected from shoot tips and woody tissues Populus nigra. Table S4. List of functional pathways detected from Populus nigra samples using PICRUSt2. Statistical significance was calculated using STAMP. [file PLB-27-913-s001.xlsx]

## Sheet: Table S1
Table S3. List of high confidence primary metabolites detected from shoot tips and wood of Populus nigra using Gas chromatography–mass spectrometry
Sample type	Shoot tip1	Shoot tip2	Shoot tip3	Shoot tip4	Shoot tip5	Shoot tip6	Shoot tip7	Shoot tip8	Shoot tip9	Shoot tip10	Woddy tissue1	Woddy tissue2	Woddy tissue3	Woddy tissue4	Woddy tissue5	Woddy tissue6	Woddy tissue7	Integration parameters	t.stat	p.value	FDR
Sample Number	AH01	AH02	AH03	AH04	AH05	AH06	AH07	AH08	AH09	AH10	AH13	AH14	AH15	AH16	AH17	AH18	AH19
Asparagine	3214.18	50785	19929.6	93638.6	17177.2	11815.3	24378	11675.1	20040.2	10148.4	8372.2	555.69	7853.23	34.42	2531.66	418.76	834.95	Extracted ion	4.1476	0.000859	0.00181
Caffeic acid	4817.43	61169	460700	36130.1	480457	449469	137959	416207	390258	219188	6955.99	684.01	4386.26	1.98	895.1	745.6	1548.01	Extracted ion	5.3437	8.2e-05	0.000348
cinamic acid	7895.94	58304.1	1.08449e+06	51064.4	1.36965e+06	1.08315e+06	304178	1.05082e+06	936265	387271	9394.44	623.06	5826.04	1117.55	1454.8	9253.48	2550.12	Extracted ion	6.2157	1.65e-05	0.00014
Fructose	28687757	665620162	289148142	1482201238	292635228	274516222	315593556	209406627	212202022	198809446	98946499	77659478	495432288	8287208	12689217	5938522	47416296	Entire peak	3.3277	0.00459	0.00689
Galactose	17515.3	1.58331e+06	416643	8.27991e+06	314142	298355	687429	277106	334975	139014	200284	169219	1.04611e+06	28513.6	72697.1	103854	60587.1	Extracted ion	NS
Glucose	44886415	1902747669	705868714	3017690515	535795265	571749642	1122765389	501675174	575521911	247231541	362412901	312383660	1532504132	89092492	206403968	151447984	168133757	Entire peak	2.4234	0.02859	0.0285
Isocitric acid	23041.6	142785	406386	55085.4	463617	453095	172227	408971	662003	326863	38536.8	21374.8	2208.92	0	41794.9	45066.5	25726.1	Extracted ion	4.1524	0.000851	0.00181
Malic acid	9956.07	80730.7	32364.8	36305.6	60015.3	51013	56370.8	73041.3	32867.5	63761.8	10893.9	2682.23	9203.18	2192.27	3711.37	2521.1	2555.62	Extracted ion	7.7335	1.3e-06	2.22e-05
Maltose	213701	534629	564215	536371	449553	471749	569777	421481	543340	229481	82136.8	146558	154570	23803.9	140357	188316	154384	Extracted ion	5.2216	0.000103	0.000352
Myo-inositol	2.33322e+06	8.68468e+06	5.82214e+06	1.13465e+07	6.01386e+06	5.95206e+06	8.0198e+06	5.7439e+06	5.58094e+06	5.72168e+06	3.223e+06	1.76367e+06	7.99186e+06	1.3903e+06	2.76046e+06	1.93797e+06	1.48966e+06	Extracted ion	3.7292	0.00202	0.00343
Octadecanoic acid	133142	1.5146e+06	374732	2.11458e+06	555421	307851	1.54857e+06	314189	282980	802299	77619.3	50004	339132	75685	134079	5908.73	12429.3	Extracted ion	4.3196	0.000607	0.00171
Proline	1.02224e+06	5.58697e+06	1.01657e+06	2.1363e+06	4.90315e+06	2.41532e+06	8.04747e+06	4.44455e+06	1.59795e+06	2.28225e+07	353175	55603.6	703580	169.27	437023	49291.3	119465	Extracted ion	4.0928	0.00096	0.00181
Pyrophosphate	335563	478510	449609	838798	394797	468743	314737	422751	474145	1.43662e+06	467325	263606	654578	33470.4	181745	140807	169713	Extracted ion	2.6921	0.016721	0.023689
Sitosterol	266887	371899	428790	436039	264559	76131.8	258164	359685	318878	271207	127164	204984	286998	163675	105913	216629	219065	Extracted ion	NS
Sucrose	1800289905	3326236763	3233050761	3522276344	3400714821	3289315204	3629349017	3173052100	3209125887	2424638748	121081454	1953453473	2420459893	802457257	2227258757	2188421226	1860942631	Entire peak	4.0028	0.00115	0.00346
Synapic acid	9471.32	127878	1.59036e+06	559526	1.21439e+06	1.50107e+06	428782	1.30082e+06	1.63536e+06	703342	19756.5	495.91	18628.6	306.69	1703.63	22991	3098.33	Extracted ion	5.9678	2.58e-05	0.000146
Turanose	95612	289105	179510	672416	221276	191897	266413	181897	186911	359285	125302	427253	107142	59211	220163	474977	505197	Extracted ion	NS

## Sheet: Table S2
Table S4. List of phenolics detected from shoot tips and woody tissues of Populus nigra
Sample type	Shoot1	Shoot2	Shoot3	Shoot4	Shoot5	Shoot6	Shoot7	Shoot8	Shoot9	Shoot10	Shoot11	Wood1	Wood2	Wood3	Wood4	Wood5	Wood6	Wood7	Wood8	Wood9	Wood10	Wood11	t.stat	p.value	FDR
Sample Number	AH01	AH02	AH03	AH04	AH05	AH06	AH07	AH08	AH09	AH10	AH11	AH13	AH14	AH15	AH16	AH17	AH18	AH19	AH20	AH21	AH22	AH23
3,4-dimethoxy cinnamic acid	23192	10187.5	18651	36615.2	24630.6	41498.9	45259.7	8406.2	38785	84013.7	71182.1	1555.72	1376.17	844.61	939.26	945.27	1787.64	990.7	594.16	1028.72	1253.44	929.01	-19.875	2.14e-31	8.55e-31
3,4-dimethoxy cinnamic acid phenethyl ester	34128.4	43430.7	73519.7	12671.5	119026	115051	37439.2	78788.8	10285.8	27997.8	34170.3	638.35	669.73	289.54	252.76	587.88	893.22	214.04	382.8	404.46	191.15	146.77	-19.375	1.04e-30	3.48e-30
Caffeic acid	8998.98	5172.28	8493.33	9557.74	6211.49	8918.23	11550.3	4188.95	6646.29	15922.2	9935.72	2537.67	2153.54	1748.43	2070.57	1964.73	2110.2	1922.63	1748.39	1723.65	1571.86	1641.74	-23.56	4e-36	4e-35
Caffeic acid phenethyl ester	260576	325079	546523	409421	583969	629972	399000	259616	367836	651847	478605	3181.28	29921.7	694.24	1496.01	2784.36	9672.3	258.56	1711.55	542.22	470.52	91.61	-13.12	5.36e-21	7.15e-21
Catechin	174047	61549.1	110534	168700	67955.5	108899	155685	46739.8	234753	185725	229999	310320	35646.9	110303	148046	218789	145949	218595	219428	274141	209184	330473	4.226	6.7e-05	7.06e-05
Ferulic acid	48179.8	6669.4	21682.6	13744.6	50592.4	57709.4	34928.3	7301.46	38203.3	76999.2	73293.7	508.08	313.56	382.78	168.33	343.47	416.73	481.23	281.74	224.31	716.31	552.04	-25.967	6.44e-39	1.29e-37
Ferulic acid phenethyl ester	29451.4	13093.7	38748.2	6414.86	106377	37073.1	60866.6	97638.7	7338.33	71847.1	26003	4481.64	2700.38	3790.42	3770.3	3201.06	3180.1	2255.73	4023.56	3223.25	4038.94	3234.55	-16.066	7.8e-26	1.42e-25
HCH salicortin	27440.6	36523.8	62452.3	12789.5	60160.4	51256.4	21487.8	7292.28	5414.51	14024.1	12030.7	332.83	346.54	85.93	86.83	350.14	650.4	100.26	394.37	277.04	217.84	10.76	-22.223	1.78e-34	8.88e-34
Homaloside D	69614.5	84866.8	99211.3	113569	124881	119920	118565	7002.16	42381.6	100186	54199.1	1.12	119.24	45.25	85.68	81.32	70.24	96.72	254.18	202.47	56.31	146.03	-18.404	2.45e-29	6.13e-29
Isoprenyl caffeate	31715.6	27862.8	44270	22601.2	43435.2	48131.8	51779.4	8805.22	9935.04	39902.1	30387.4	27.86	13.67	8.82	72.41	0	6.6	0	13.17	7.42	12.38	65.41	-22.673	4.86e-35	3.24e-34
Isoprenyl ferulate	14821.8	10516.8	54061.1	4169.03	68125	58899.1	12083.5	23901.5	1602.27	17296.9	15523.3	79.31	35.69	46.51	134.13	27.75	7.6	95.63	19.57	4.35	18.4	78.76	-17.045	2.46e-27	5.46e-27
Nigracin	20028.8	15956.2	13447.4	20190.2	21013.7	20835.3	25435	2227.59	20039	31998.6	23805.6	217.58	577.47	383.07	129.5	206.47	268.07	221.59	221.49	321.11	121.35	103.33	-18.642	1.12e-29	3.2e-29
p-Coumaric acid	4297.68	3834.34	5250.14	5147.79	6088.81	8052.49	6598.54	3573.94	5167.83	8946.08	7500.73	2751.21	3501.27	2469.36	2879.79	2160.74	3180.38	2461.2	2519.05	2767.75	3166.69	2728.65	-15.799	2.05e-25	3.42e-25
Procyanidin B2	21102	10772.6	14147.4	17891.1	11877.5	14381.2	25719.6	7126.24	37775.9	22563.9	33410	39639.8	2052.47	6889.22	20307.8	16645	14003.9	18794	26319.3	32831.2	22174.6	47700.9	2.1716	0.033089	0.033089
Quercetin	1870.65	2062.63	2380.94	3193.93	1131.84	1954.77	4845.09	890.94	11715.2	4465.05	129533	544280	135592	380915	443711	551109	228776	623060	402079	698116	675868	512828	14.711	1.14e-23	1.75e-23
Quercitrin	70465.3	78644.7	63881.6	76014.5	56374.7	72561.2	68529.8	50928.4	44593.6	57279.8	40709.3	175345	526.09	93313.1	109592	210965	88226.7	219128	153305	310696	188703	165618	4.3666	4.04e-05	4.49e-05
Rutin	41178.1	19401.2	117941	13424.8	69561	66585.1	17302.3	69982.4	17502.2	49822.4	36452.1	8666.01	1929.4	3534.41	4081.61	5596.56	2819.08	5113.78	8277.5	8613.43	3846.64	4861.39	-16.131	6.19e-26	1.24e-25
Salicortin	35131.9	55654.1	30642.1	30771.8	64925.1	28433.3	32369.9	27492.5	34786.1	31473.8	39527.3	18997	3844.55	16123.6	17019.8	21796.7	17164.2	21973.6	18094.2	21435.1	19297.6	22133.5	-11.572	2.88e-18	3.38e-18
Taxifolin	317.89	269.55	286.6	282.99	235.47	135.6	224.47	238.53	636.79	246.46	4251.92	18008.8	4050.7	12254	15413.2	18896.9	8208.36	2233.41	13362	22115.8	3037.2	1986.96	11.951	6.02e-19	7.53e-19
Taxifolin glucoside	18889	12301.2	24346.8	16841.6	18016.4	26657.2	18013.6	23557.8	18042.1	18942.5	15229.9	10603.3	6541.17	5660.06	7979.58	11262.9	6490.13	9978.03	9503.47	15074.4	11274.9	9808.44	-13.732	4.84e-22	6.92e-22

## Sheet: Table S3
Table S1. List of bacterial OTUs detected from shoot tips and woody tissues Populus nigra.
	Shoot Tip	Shoot Tip	Shoot Tip	Shoot Tip	Shoot Tip	Shoot Tip	Shoot Tip	Shoot Tip	Shoot Tip	Shoot Tip	Shoot Tip	Shoot Tip	Woody tissue	Woody tissue	Woody tissue	Woody tissue	Woody tissue	Woody tissue	Woody tissue	Woody tissue	Woody tissue	Woody tissue	Woody tissue	Woody tissue
	Branch-1	Branch-2	Branch-3	Branch-4	Branch-5	Branch-6	Branch-7	Branch-8	Branch-9	Branch-10	Branch-11	Branch-12	Branch-1	Branch-2	Branch-3	Branch-4	Branch-5	Branch-6	Branch-7	Branch-8	Branch-9	Branch-10	Branch-11	Branch-12
Taxonomy	AH-01	AH-02	AH-03	AH-04	AH-05	AH-06	AH-07	AH-08	AH-09	AH-10	AH-11	AH-12	AH-13	AH-14	AH-15	AH-16	AH-17	AH-18	AH-19	AH-20	AH-21	AH-22	AH-23	AH-24
Bacteria; Acidobacteria; Acidobacteriia; Solibacterales; Solibacteraceae-(Subgroup-3); Bryobacter	0	0	0	0	0	0	0	0	0	0	0	12	0	0	0	0	0	0	4	0	0	0	0	0
Bacteria; Acidobacteria; Acidobacteriia; Solibacterales; Solibacteraceae-(Subgroup-3); Candidatus-Solibacter; uncultured-Acidobacteriales-bacterium	0	2	0	0	0	0	0	0	0	0	0	0	0	0	0	0	0	0	0	0	0	0	0	0
Bacteria; Acidobacteria; Acidobacteriia; Solibacterales; Solibacteraceae-(Subgroup-3); Candidatus-Solibacter	0	0	0	0	2	0	0	0	0	0	0	0	0	0	0	0	2	0	0	0	0	0	0	0
Bacteria; Acidobacteria; Acidobacteriia; Solibacterales; Solibacteraceae-(Subgroup-3)	0	3	0	0	0	0	0	0	0	0	0	0	0	0	0	0	0	0	0	0	0	0	0	0
Bacteria; Acidobacteria; Blastocatellia-(Subgroup-4); Blastocatellales; Blastocatellaceae; Blastocatella; unidentified	0	0	0	0	0	0	0	0	0	0	0	0	0	0	0	43	0	9	23	0	0	0	0	0
Bacteria; Acidobacteria; Blastocatellia-(Subgroup-4); Blastocatellales; Blastocatellaceae; Blastocatella	0	0	0	0	0	0	0	0	0	0	0	0	0	0	0	29	0	0	0	0	0	0	6	0
Bacteria; Acidobacteria; Holophagae; Holophagales; Holophagaceae	0	0	0	0	0	0	0	0	2	0	0	0	0	0	0	0	0	0	0	0	0	0	0	0
Bacteria; Acidobacteria; Subgroup-18	0	0	0	0	0	0	0	0	3	0	0	0	0	0	0	0	2	0	0	0	0	0	0	0
Bacteria; Acidobacteria; Subgroup-22	0	0	0	0	0	0	0	0	0	0	0	3	0	0	0	0	0	0	0	0	0	0	0	0
Bacteria; Acidobacteria; Subgroup-6	0	3	0	0	0	0	0	0	0	0	0	10	0	0	2	0	0	0	3	0	3	0	0	0
Bacteria; Actinobacteria; 0319-7L14; uncultured-bacterium; uncultured-bacterium; uncultured-bacterium; uncultured-bacterium	0	2	0	0	0	0	0	0	0	0	0	0	0	0	0	0	0	0	0	0	0	0	0	0
Bacteria; Actinobacteria; Acidimicrobiia; Actinomarinales; uncultured	0	0	0	0	0	0	0	0	0	0	2	0	0	0	0	0	0	0	0	0	0	0	0	0
Bacteria; Actinobacteria; Acidimicrobiia; IMCC26256;Ambiguous_taxa;Ambiguous_taxa;Ambiguous_taxa	0	0	0	0	0	2	0	0	0	0	0	0	0	0	0	0	0	0	0	0	0	0	0	0
Bacteria; Actinobacteria; Acidimicrobiia; IMCC26256; uncultured-Cellulomonadaceae-bacterium; uncultured-Cellulomonadaceae-bacterium; uncultured-Cellulomonadaceae-bacterium	0	0	0	0	0	0	3	0	0	0	0	0	0	0	0	0	0	0	0	0	0	0	0	0
Bacteria; Actinobacteria; Acidimicrobiia; Microtrichales; Iamiaceae; Iamia; uncultured-Firmicutes-bacterium	0	0	0	0	0	0	0	0	0	0	0	2	0	0	0	0	0	0	0	0	0	0	0	0
Bacteria; Actinobacteria; Acidimicrobiia; Microtrichales; Iamiaceae; Iamia	0	0	0	0	0	2	0	0	0	2	0	0	0	0	0	0	0	0	0	0	0	0	0	0
Bacteria; Actinobacteria; Acidimicrobiia; Microtrichales; Ilumatobacteraceae; CL500-29-marine-group;Ambiguous_taxa	0	0	0	0	0	0	0	0	0	0	3	0	0	0	0	0	0	0	0	0	0	0	0	0
Bacteria; Actinobacteria; Acidimicrobiia; Microtrichales; Ilumatobacteraceae; CL500-29-marine-group	0	3	0	0	0	0	0	0	0	0	0	0	0	0	0	0	0	0	0	0	0	0	0	0
Bacteria; Actinobacteria; Acidimicrobiia; Microtrichales; Ilumatobacteraceae; Ilumatobacter; metagenome	0	0	0	0	3	0	0	0	0	0	0	0	0	0	0	0	0	0	0	0	0	0	0	0
Bacteria; Actinobacteria; Acidimicrobiia; Microtrichales; Ilumatobacteraceae; uncultured;Ambiguous_taxa	0	0	0	0	0	0	0	0	0	0	0	5	0	0	0	0	0	0	0	0	3	0	0	0
Bacteria; Actinobacteria; Acidimicrobiia; Microtrichales; Microtrichaceae; uncultured; uncultured-Arthrobacter-sp.	0	0	0	0	0	0	0	0	0	0	0	2	0	0	0	0	0	0	0	0	0	0	0	0
Bacteria; Actinobacteria; Acidimicrobiia; Microtrichales; uncultured; uncultured-Acidimicrobidae-bacterium; uncultured-Acidimicrobidae-bacterium	0	0	0	0	0	0	0	0	4	0	0	0	0	0	0	0	0	0	0	0	0	0	0	0
Bacteria; Actinobacteria; Acidimicrobiia; Microtrichales; uncultured; uncultured-Actinomycetales-bacterium; uncultured-Actinomycetales-bacterium	0	0	0	0	0	0	0	0	0	2	0	0	0	0	0	0	0	0	0	0	0	0	0	0
Bacteria; Actinobacteria; Acidimicrobiia; Microtrichales; uncultured; wastewater-metagenome; wastewater-metagenome	0	0	0	0	0	0	2	0	2	0	0	0	0	0	0	0	0	0	0	0	0	0	0	0
Bacteria; Actinobacteria; Acidimicrobiia; Microtrichales; uncultured	0	0	0	0	0	0	0	0	3	6	0	8	0	0	2	0	0	0	0	0	0	0	0	0
Bacteria; Actinobacteria; Acidimicrobiia; Microtrichales	0	0	0	0	3	0	0	0	0	0	0	2	0	0	0	0	0	0	0	0	0	0	0	0
Bacteria; Actinobacteria; Acidimicrobiia; uncultured; uncultured-Acidimicrobiales-bacterium; uncultured-Acidimicrobiales-bacterium; uncultured-Acidimicrobiales-bacterium	0	0	0	0	0	0	0	0	0	0	2	0	0	0	0	0	0	0	0	0	0	0	0	0
Bacteria; Actinobacteria; Acidimicrobiia; uncultured; uncultured-bacterium; uncultured-bacterium; uncultured-bacterium	0	2	0	0	0	0	0	0	0	0	0	0	0	0	0	0	0	0	0	0	0	0	0	0
Bacteria; Actinobacteria; Acidimicrobiia; uncultured	0	0	0	0	0	0	0	0	0	0	0	2	0	0	0	0	0	0	0	0	0	0	0	0
Bacteria; Actinobacteria; Actinobacteria; Bifidobacteriales; Bifidobacteriaceae; Bifidobacterium	0	0	0	0	4	0	0	0	0	0	0	0	0	0	0	0	0	0	0	0	0	0	0	0
Bacteria; Actinobacteria; Actinobacteria; Corynebacteriales; Corynebacteriaceae; Corynebacterium-1	4	0	0	0	4	0	0	0	0	12	0	0	0	0	0	0	0	0	0	0	6	0	0	0
Bacteria; Actinobacteria; Actinobacteria; Corynebacteriales; Corynebacteriaceae; Corynebacterium	0	0	0	0	0	0	6	9	0	0	8	12	0	0	0	0	0	0	0	0	0	0	0	0
Bacteria; Actinobacteria; Actinobacteria; Corynebacteriales; Corynebacteriaceae; Lawsonella;Ambiguous_taxa	0	0	0	0	0	0	0	0	3	0	0	3	0	0	0	0	0	0	0	0	3	0	0	0
Bacteria; Actinobacteria; Actinobacteria; Corynebacteriales; Corynebacteriaceae; Turicella; uncultured-bacterium	0	0	0	0	0	0	0	0	2	0	0	0	0	0	0	0	0	0	0	0	0	0	0	0
Bacteria; Actinobacteria; Actinobacteria; Corynebacteriales; Corynebacteriaceae; Turicella	0	0	0	0	4	0	0	0	0	0	0	0	0	0	0	0	0	6	0	0	0	0	0	0
Bacteria; Actinobacteria; Actinobacteria; Corynebacteriales; Corynebacteriaceae	0	0	0	0	6	0	0	0	0	0	0	0	0	0	0	0	0	0	0	0	0	0	0	0
Bacteria; Actinobacteria; Actinobacteria; Corynebacteriales; Dietziaceae; Dietzia	113	5	0	4	0	0	0	0	0	0	0	0	0	0	0	0	8	0	0	0	0	0	0	0
Bacteria; Actinobacteria; Actinobacteria; Corynebacteriales; Mycobacteriaceae; Mycobacterium	6	3	0	0	8	4	0	6	8	0	0	13	0	0	11	25	10	0	0	0	11	0	0	0
Bacteria; Actinobacteria; Actinobacteria; Corynebacteriales; Nocardiaceae; Nocardia; Nocardia-cyriacigeorgica	0	0	0	0	0	0	0	2	0	0	0	0	0	0	0	0	0	0	0	0	0	0	0	0
Bacteria; Actinobacteria; Actinobacteria; Corynebacteriales; Nocardiaceae; Rhodococcus; Rhodococcus-fascians	11	4	0	0	13	2	0	4	2	0	0	8	188	61	286	290	355	90	378	103	290	292	159	18
Bacteria; Actinobacteria; Actinobacteria; Corynebacteriales; Nocardiaceae; Rhodococcus	30	6	0	0	0	0	4	0	6	0	0	0	217	48	94	243	45	104	221	115	49	206	171	11
Bacteria; Actinobacteria; Actinobacteria; Corynebacteriales; Nocardiaceae; Williamsia	0	2	0	0	0	0	0	0	0	0	0	0	15	48	4	36	2	0	0	12	0	10	8	0
Bacteria; Actinobacteria; Actinobacteria; Frankiales; Acidothermaceae; Acidothermus; uncultured-actinobacterium	0	0	0	0	0	0	0	0	0	0	0	3	0	0	0	0	0	0	0	0	0	0	0	0
Bacteria; Actinobacteria; Actinobacteria; Frankiales; Frankiaceae; Jatrophihabitans; uncultured-actinobacterium	0	0	0	0	0	0	0	0	0	0	0	4	0	0	0	0	0	0	0	0	0	0	0	0
Bacteria; Actinobacteria; Actinobacteria; Frankiales; Geodermatophilaceae; Blastococcus;Ambiguous_taxa	0	0	0	0	0	0	0	0	0	0	0	0	0	0	0	18	0	0	0	0	0	8	11	0
Bacteria; Actinobacteria; Actinobacteria; Frankiales; Geodermatophilaceae; Blastococcus	0	0	0	0	0	0	0	0	4	0	0	0	20	0	28	0	0	40	0	0	0	15	23	0
Bacteria; Actinobacteria; Actinobacteria; Frankiales; Geodermatophilaceae; Geodermatophilus	3	2	7	0	0	8	0	0	0	0	0	0	1353	525	598	1350	682	811	1164	83	847	310	883	32
Bacteria; Actinobacteria; Actinobacteria; Frankiales; Geodermatophilaceae; Modestobacter	0	0	0	0	0	0	0	4	0	0	0	0	132	24	715	222	0	164	0	7	0	96	344	0
Bacteria; Actinobacteria; Actinobacteria; Frankiales; Nakamurellaceae; Nakamurella; uncultured-organism	3	0	0	0	0	0	0	0	0	0	0	0	23	39	56	241	20	52	13	10	39	39	116	0
Bacteria; Actinobacteria; Actinobacteria; Frankiales; Nakamurellaceae; Nakamurella	0	0	0	0	0	0	0	0	0	0	0	0	0	0	17	27	0	12	0	0	0	0	47	0
Bacteria; Actinobacteria; Actinobacteria; Frankiales; Sporichthyaceae; hgcI-clade	0	0	0	0	2	0	0	0	0	0	0	0	0	0	0	0	0	0	0	0	0	0	0	0
Bacteria; Actinobacteria; Actinobacteria; Frankiales; Sporichthyaceae	0	0	0	0	0	0	0	0	0	3	0	0	0	0	0	0	0	0	0	0	2	0	0	0
Bacteria; Actinobacteria; Actinobacteria; Frankiales	0	0	0	0	0	0	0	0	0	0	0	0	0	0	7	0	0	0	0	0	0	0	0	0
Bacteria; Actinobacteria; Actinobacteria; Kineosporiales; Kineosporiaceae; Kineococcus	0	0	0	0	0	0	0	3	0	3	2	0	612	150	509	101	670	224	210	547	833	539	93	34
Bacteria; Actinobacteria; Actinobacteria; Kineosporiales; Kineosporiaceae; Kineosporia;Ambiguous_taxa	0	0	5	0	0	0	0	0	0	0	0	0	0	0	0	11	0	0	0	0	0	0	0	0
Bacteria; Actinobacteria; Actinobacteria; Kineosporiales; Kineosporiaceae; Kineosporia	0	0	0	0	0	0	0	0	0	0	0	0	10	0	0	0	0	0	0	0	0	0	0	0
Bacteria; Actinobacteria; Actinobacteria; Kineosporiales; Kineosporiaceae; Pseudokineococcus;Ambiguous_taxa	5	5	0	0	3	8	0	7	0	0	0	0	263	216	691	78	164	490	1006	96	159	282	726	20
Bacteria; Actinobacteria; Actinobacteria; Kineosporiales; Kineosporiaceae; Quadrisphaera	0	0	0	0	0	0	0	0	0	0	0	0	272	216	343	401	13	2980	1048	24	20	316	605	11
Bacteria; Actinobacteria; Actinobacteria; Kineosporiales; Kineosporiaceae	0	0	0	0	0	0	0	0	0	0	0	0	0	0	18	0	5	0	0	0	0	0	8	0
Bacteria; Actinobacteria; Actinobacteria; Micrococcales; Beutenbergiaceae; Salana	0	0	0	0	0	0	0	0	0	0	0	0	0	31	38	60	0	26	175	15	28	17	53	0
Bacteria; Actinobacteria; Actinobacteria; Micrococcales; Brevibacteriaceae; Brevibacterium	0	3	0	0	0	0	0	0	0	0	0	0	0	0	0	0	0	0	0	0	6	0	0	0
Bacteria; Actinobacteria; Actinobacteria; Micrococcales; Cellulomonadaceae; Cellulomonas	0	0	0	0	0	28	0	0	0	0	0	0	0	0	0	14	9	0	0	0	0	0	0	0
Bacteria; Actinobacteria; Actinobacteria; Micrococcales; Cellulomonadaceae; Pseudactinotalea	0	0	0	0	0	0	0	0	0	0	0	0	0	0	0	6	0	0	0	0	0	0	0	0
Bacteria; Actinobacteria; Actinobacteria; Micrococcales; Dermabacteraceae; Brachybacterium	17	5	0	0	0	0	0	0	3	0	0	0	0	0	0	0	0	0	0	6	0	0	0	0
Bacteria; Actinobacteria; Actinobacteria; Micrococcales; Dermacoccaceae; Kytococcus;Ambiguous_taxa	7	0	0	0	0	0	0	0	0	0	0	0	0	0	0	0	0	0	0	0	0	0	0	0
Bacteria; Actinobacteria; Actinobacteria; Micrococcales; Dermacoccaceae	0	0	0	0	0	0	0	0	0	0	0	5	0	0	0	0	0	0	0	0	0	0	0	0
Bacteria; Actinobacteria; Actinobacteria; Micrococcales; Intrasporangiaceae; Aquipuribacter; uncultured-bacterium	0	0	0	0	0	0	0	0	0	0	0	0	0	0	0	0	3	3	0	0	0	0	0	0
Bacteria; Actinobacteria; Actinobacteria; Micrococcales; Intrasporangiaceae; Arsenicicoccus;Ambiguous_taxa	0	0	0	0	0	0	0	0	0	0	0	0	7	0	0	6	3	4	0	2	9	0	9	0
Bacteria; Actinobacteria; Actinobacteria; Micrococcales; Intrasporangiaceae	81	0	0	0	0	0	0	0	3	0	0	0	109	13	50	20	11	36	67	68	18	386	40	0
Bacteria; Actinobacteria; Actinobacteria; Micrococcales; Microbacteriaceae; Agromyces; Leifsonia-sp.-NCR5	0	11	0	0	0	0	0	0	0	0	0	0	233	333	403	341	255	321	525	147	350	284	200	33
Bacteria; Actinobacteria; Actinobacteria; Micrococcales; Microbacteriaceae; Aurantimicrobium	0	5	0	0	0	0	0	0	0	0	0	0	0	0	0	0	0	0	0	0	0	0	0	0
Bacteria; Actinobacteria; Actinobacteria; Micrococcales; Microbacteriaceae; Curtobacterium	0	0	0	0	0	0	0	0	0	0	0	0	379	32	99	125	495	129	99	756	606	306	0	43
Bacteria; Actinobacteria; Actinobacteria; Micrococcales; Microbacteriaceae; Microbacterium; Microbacterium-sp.-G12	0	14	0	0	0	0	0	0	0	0	0	0	131	0	92	45	139	62	154	0	149	66	97	0
Bacteria; Actinobacteria; Actinobacteria; Micrococcales; Microbacteriaceae; Microbacterium	0	0	0	0	0	0	0	0	0	0	0	0	16	67	71	110	17	120	238	559	37	0	0	0
Bacteria; Actinobacteria; Actinobacteria; Micrococcales; Microbacteriaceae; Rhodoluna; Candidatus-Rhodoluna-planktonica	0	0	0	0	0	0	0	0	3	0	0	0	0	0	0	0	0	0	0	0	0	0	0	0
Bacteria; Actinobacteria; Actinobacteria; Micrococcales; Microbacteriaceae; Rhodoluna; uncultured-bacterium	0	0	4	0	0	0	0	0	0	0	0	0	0	0	0	0	0	0	0	0	0	0	0	0
Bacteria; Actinobacteria; Actinobacteria; Micrococcales; Microbacteriaceae	0	0	0	4	52	0	0	13	23	11	0	18	1347	397	890	1202	739	578	942	550	834	1275	537	223
Bacteria; Actinobacteria; Actinobacteria; Micrococcales; Micrococcaceae; Kocuria	116	26	0	0	13	0	0	9	0	9	0	0	17	156	67	104	44	63	187	45	43	255	242	0
Bacteria; Actinobacteria; Actinobacteria; Micrococcales; Micrococcaceae; Micrococcus	0	8	8	6	6	9	7	0	14	3	13	40	0	0	0	0	0	0	0	0	0	0	0	0
Bacteria; Actinobacteria; Actinobacteria; Micrococcales; Micrococcaceae; Nesterenkonia	37	0	0	0	0	0	0	0	0	0	0	0	0	0	0	0	0	0	0	0	0	0	0	0
Bacteria; Actinobacteria; Actinobacteria; Micrococcales; Micrococcaceae	19	0	0	0	0	0	0	0	0	0	0	0	0	519	17	47	87	64	87	84	67	50	57	0
Bacteria; Actinobacteria; Actinobacteria; Micrococcales; Sanguibacteraceae; Sanguibacter	0	0	0	0	0	0	0	0	0	0	0	0	0	0	0	6	0	0	0	0	0	0	0	0
Bacteria; Actinobacteria; Actinobacteria; Micrococcales	0	0	0	0	2	0	0	0	0	0	6	0	0	0	0	0	0	13	0	0	0	0	0	0
Bacteria; Actinobacteria; Actinobacteria; Micromonosporales; Micromonosporaceae; Actinoplanes	0	0	0	0	0	0	0	8	0	0	0	0	0	0	0	4	0	0	0	0	0	0	0	0
Bacteria; Actinobacteria; Actinobacteria; Micromonosporales; Micromonosporaceae; Micromonospora	0	0	0	0	0	0	0	0	0	0	0	0	0	0	0	0	0	0	0	0	0	0	163	0
Bacteria; Actinobacteria; Actinobacteria; Micromonosporales; Micromonosporaceae	0	0	0	0	0	0	0	0	0	0	0	0	0	0	0	0	0	0	0	63	0	0	0	0
Bacteria; Actinobacteria; Actinobacteria; Propionibacteriales; Nocardioidaceae; Aeromicrobium; Aeromicrobium-sp.-REDSEA-S42_B4	0	0	0	0	0	0	0	0	0	0	0	0	20	6	7	0	0	12	0	0	13	7	0	0
Bacteria; Actinobacteria; Actinobacteria; Propionibacteriales; Nocardioidaceae; Aeromicrobium	0	0	0	0	0	0	0	0	0	0	0	0	0	0	0	0	0	30	0	0	0	0	0	0
Bacteria; Actinobacteria; Actinobacteria; Propionibacteriales; Nocardioidaceae; Marmoricola	25	8	6	0	13	41	13	13	0	8	0	0	1518	272	2286	8666	52	1872	690	120	57	1413	1964	84
Bacteria; Actinobacteria; Actinobacteria; Propionibacteriales; Nocardioidaceae; Nocardioides; Nocardioides-sp.-HSD06	0	0	0	0	0	0	0	0	0	0	0	0	10	0	5	0	0	13	0	0	0	0	0	0
Bacteria; Actinobacteria; Actinobacteria; Propionibacteriales; Nocardioidaceae; Nocardioides	30	32	0	0	31	66	7	43	17	19	14	54	1805	8246	1638	4523	1131	1608	2574	536	1233	1950	2082	150
Bacteria; Actinobacteria; Actinobacteria; Propionibacteriales; Nocardioidaceae	18	0	7	0	4	0	9	0	0	0	0	0	884	282	890	1214	156	1212	1350	218	153	739	1285	71
Bacteria; Actinobacteria; Actinobacteria; Propionibacteriales; Propionibacteriaceae; Auraticoccus; Auraticoccus-monumenti	0	0	0	0	0	0	0	0	0	0	0	0	0	90	0	0	0	0	0	0	0	0	0	0
Bacteria; Actinobacteria; Actinobacteria; Propionibacteriales; Propionibacteriaceae; Cutibacterium	15	9	4	6	23	5	9	12	20	13	10	34	0	2	6	0	0	5	7	0	5	3	0	2
Bacteria; Actinobacteria; Actinobacteria; Propionibacteriales; Propionibacteriaceae; Friedmanniella	0	0	0	0	0	0	0	0	0	0	0	0	160	74	164	119	87	70	10	14	121	42	150	0
Bacteria; Actinobacteria; Actinobacteria; Propionibacteriales; Propionibacteriaceae; Marinilutecoccus; Ponticoccus-sp.	0	0	0	0	0	0	0	0	0	0	0	0	0	0	0	0	0	2	0	0	0	0	0	0
Bacteria; Actinobacteria; Actinobacteria; Propionibacteriales; Propionibacteriaceae; Microlunatus;Ambiguous_taxa	0	0	0	0	0	0	0	0	0	0	0	0	0	0	0	0	0	0	4	0	0	8	18	0
Bacteria; Actinobacteria; Actinobacteria; Propionibacteriales; Propionibacteriaceae; Microlunatus	0	0	0	0	0	0	0	0	0	0	0	0	0	0	0	15	0	0	0	0	0	0	0	0
Bacteria; Actinobacteria; Actinobacteria; Pseudonocardiales; Pseudonocardiaceae; Actinomycetospora	17	0	0	0	13	44	0	16	224	15	0	40	0	17	55	91	7	29	53	0	0	14	127	4
Bacteria; Actinobacteria; Actinobacteria; Pseudonocardiales; Pseudonocardiaceae; Amycolatopsis	7	0	6	0	0	0	0	4	10	10	0	0	0	0	0	0	0	0	0	0	7	0	0	0
Bacteria; Actinobacteria; Actinobacteria; Pseudonocardiales; Pseudonocardiaceae; Pseudonocardia	594	75	24	0	0	9	8	0	28	0	24	19	24	0	21	17	0	0	11	25	5	0	16	0
Bacteria; Actinobacteria; Actinobacteria; Pseudonocardiales; Pseudonocardiaceae	0	10	0	0	18	0	6	0	0	0	4	7	0	0	0	0	0	0	0	0	0	0	0	0
Bacteria; Actinobacteria; Actinobacteria; Streptomycetales; Streptomycetaceae; Streptomyces	0	0	3	0	0	0	0	0	0	0	0	0	0	0	7	0	9	0	0	0	11	0	0	0
Bacteria; Actinobacteria; Actinobacteria; Streptosporangiales; Streptosporangiaceae; Sphaerisporangium; uncultured-bacterium	0	0	0	0	0	0	0	0	2	0	0	0	0	0	0	0	0	0	0	0	0	0	0	0
Bacteria; Actinobacteria; Actinobacteria; Streptosporangiales; Thermomonosporaceae; Actinomadura	0	3	0	0	0	0	0	0	0	0	0	0	0	0	0	0	0	0	0	0	0	0	0	0
Bacteria; Actinobacteria; Actinobacteria	3	0	0	0	0	0	0	0	0	0	0	0	0	0	0	0	0	0	0	0	0	0	0	0
Bacteria; Actinobacteria; Coriobacteriia; Coriobacteriales; Atopobiaceae; Olsenella; Olsenella-sp.-Marseille-P3256	0	0	0	0	0	4	0	0	0	0	0	0	0	0	0	0	0	0	0	0	0	0	0	0
Bacteria; Actinobacteria; Coriobacteriia; Coriobacteriales; Atopobiaceae; Olsenella	4	4	5	0	0	0	5	7	7	11	10	10	0	0	0	0	0	0	4	0	5	2	0	0
Bacteria; Actinobacteria; Coriobacteriia; Coriobacteriales; Coriobacteriaceae; Collinsella; Collinsella-massiliensis	0	0	0	0	0	0	0	0	0	0	0	12	0	0	0	0	0	0	0	0	0	0	0	0
Bacteria; Actinobacteria; Coriobacteriia; Coriobacteriales; Coriobacteriaceae; Collinsella	0	0	0	0	2	0	0	0	0	4	0	0	0	0	0	0	0	0	0	0	0	0	0	0
Bacteria; Actinobacteria; Coriobacteriia; Coriobacteriales; Coriobacteriaceae; Enorma; uncultured-bacterium	0	0	0	0	8	0	0	0	7	5	0	0	0	0	0	3	0	0	0	0	0	0	0	0
Bacteria; Actinobacteria; Coriobacteriia; Coriobacteriales; Coriobacteriaceae; Enorma	0	6	0	0	0	5	0	8	0	0	8	0	0	0	4	0	4	0	0	0	3	0	4	0
Bacteria; Actinobacteria; Coriobacteriia; Coriobacteriales; Eggerthellaceae	0	0	0	0	0	2	0	0	0	0	0	0	0	0	0	0	0	0	0	0	0	0	0	0
Bacteria; Actinobacteria; MB-A2-108;Ambiguous_taxa;Ambiguous_taxa;Ambiguous_taxa;Ambiguous_taxa	0	0	0	0	0	0	0	0	0	5	0	0	0	0	0	0	0	0	0	0	0	0	0	0
Bacteria; Actinobacteria; MB-A2-108; uncultured-bacterium-#0319-7L14; uncultured-bacterium-#0319-7L14; uncultured-bacterium-#0319-7L14; uncultured-bacterium-#0319-7L14	0	0	0	0	0	0	0	0	0	0	4	0	0	0	0	0	0	0	0	0	0	0	0	0
Bacteria; Actinobacteria; MB-A2-108; uncultured-bacterium; uncultured-bacterium; uncultured-bacterium; uncultured-bacterium	4	0	0	0	0	0	0	0	5	0	2	5	0	0	5	0	0	0	0	0	0	0	0	0
Bacteria; Actinobacteria; MB-A2-108	0	3	0	0	0	0	3	0	2	0	0	0	0	0	0	0	0	0	0	0	0	0	0	0
Bacteria; Actinobacteria; Rubrobacteria; Rubrobacterales; Rubrobacteriaceae; Rubrobacter; Rubrobacter-radiotolerans	0	0	0	0	0	0	0	0	0	0	0	11	0	4	8	0	0	10	3	3	0	0	44	0
Bacteria; Actinobacteria; Rubrobacteria; Rubrobacterales; Rubrobacteriaceae; Rubrobacter; Rubrobacter-sp.-C05_TP_Z26_S14	164	24	0	4	0	0	0	0	0	9	0	0	9	0	0	0	3	0	0	2	0	0	0	0
Bacteria; Actinobacteria; Rubrobacteria; Rubrobacterales; Rubrobacteriaceae; Rubrobacter; uncultured-Actinomycetales-bacterium	4	3	0	0	0	0	0	0	0	0	0	2	0	0	0	0	0	0	0	0	0	0	0	0
Bacteria; Actinobacteria; Rubrobacteria; Rubrobacterales; Rubrobacteriaceae; Rubrobacter; uncultured-eubacterium-Hb7-K3	93	0	11	0	0	0	0	0	0	0	0	0	0	0	0	0	0	0	0	0	0	0	0	0
Bacteria; Actinobacteria; Rubrobacteria; Rubrobacterales; Rubrobacteriaceae; Rubrobacter; uncultured-organism	0	0	0	0	0	0	0	0	0	0	0	0	0	0	0	0	0	0	2	0	0	0	0	0
Bacteria; Actinobacteria; Rubrobacteria; Rubrobacterales; Rubrobacteriaceae; Rubrobacter	0	0	0	0	4	0	0	0	2	21	0	0	0	0	0	0	0	0	0	0	0	0	0	0
Bacteria; Actinobacteria; Thermoleophilia; Gaiellales; Gaiellaceae; Gaiella;Ambiguous_taxa	0	0	0	0	4	0	0	0	0	0	0	0	0	0	0	0	0	0	0	0	0	0	0	0
Bacteria; Actinobacteria; Thermoleophilia; Gaiellales; uncultured; uncultured-actinobacterium; uncultured-actinobacterium	0	0	0	0	5	0	0	0	0	0	0	0	0	0	0	0	0	0	0	0	0	0	0	0
Bacteria; Actinobacteria; Thermoleophilia; Gaiellales; uncultured; uncultured-microorganism; uncultured-microorganism	0	0	0	0	0	0	0	0	3	0	0	0	0	0	0	0	0	0	0	0	0	0	0	0
Bacteria; Actinobacteria; Thermoleophilia; Gaiellales	0	2	0	0	0	0	0	0	0	0	7	0	0	0	0	0	0	0	0	0	0	0	0	0
Bacteria; Actinobacteria; Thermoleophilia; Solirubrobacterales; 67-14	6	0	0	0	0	0	0	0	0	3	0	0	0	0	0	0	0	0	0	0	0	0	0	0
Bacteria; Actinobacteria; Thermoleophilia; Solirubrobacterales; Solirubrobacteraceae; Conexibacter; uncultured-Conexibacteraceae-bacterium	4	0	0	0	0	0	0	0	0	0	0	0	0	0	0	0	0	0	0	0	0	0	0	0
Bacteria; Actinobacteria; Thermoleophilia; Solirubrobacterales; Solirubrobacteraceae; Patulibacter;Ambiguous_taxa	0	0	0	0	0	0	0	0	0	0	0	0	3	0	0	0	0	0	12	0	0	0	0	0
Bacteria; Actinobacteria; Thermoleophilia; Solirubrobacterales; Solirubrobacteraceae; Patulibacter; uncultured-bacterium	0	0	0	0	0	0	0	0	0	0	0	0	0	0	3	7	0	2	0	0	0	0	0	0
Bacteria; Actinobacteria; Thermoleophilia; Solirubrobacterales; Solirubrobacteraceae; Solirubrobacter; uncultured-Solirubrobacter-sp.	0	6	0	0	0	0	0	0	0	0	0	0	0	0	0	0	0	0	0	0	0	0	0	0
Bacteria; Actinobacteria; Thermoleophilia; Solirubrobacterales; Solirubrobacteraceae; Solirubrobacter	0	0	0	0	4	0	0	0	0	0	0	0	0	0	0	0	0	0	0	0	0	0	6	0
Bacteria; Armatimonadetes; Armatimonadia; Armatimonadales; uncultured-bacterium; uncultured-bacterium; uncultured-bacterium	0	0	0	0	0	0	0	0	0	0	0	0	15	3	15	12	0	14	60	0	0	8	51	0
Bacteria; Armatimonadetes; Fimbriimonadia; Fimbriimonadales; Fimbriimonadaceae; metagenome; metagenome	0	0	0	0	0	0	0	0	0	0	0	0	5	0	0	0	0	0	0	0	0	0	0	0
Bacteria; Armatimonadetes; Fimbriimonadia; Fimbriimonadales; Fimbriimonadaceae; uncultured-bacterium; uncultured-bacterium	0	0	0	0	0	0	0	0	0	0	0	0	0	0	0	122	0	0	0	0	0	0	12	0
Bacteria; Armatimonadetes; Fimbriimonadia; Fimbriimonadales; Fimbriimonadaceae	0	0	0	0	0	0	0	0	0	0	0	0	0	16	23	126	0	79	0	0	5	10	9	0
Bacteria; Armatimonadetes; uncultured; uncultured-bacterium; uncultured-bacterium; uncultured-bacterium; uncultured-bacterium	0	0	0	0	0	0	0	0	0	0	0	3	0	0	0	0	0	0	0	0	0	0	0	0
Bacteria; Bacteroidetes; Bacteroidia; Bacteroidales; Bacteroidaceae; Bacteroides	2	16	3	0	26	0	4	12	11	3	8	26	0	6	2	3	4	0	19	0	10	4	3	0
Bacteria; Bacteroidetes; Bacteroidia; Bacteroidales; Bacteroidales-UCG-001; uncultured-prokaryote; uncultured-prokaryote	0	0	0	0	8	0	0	0	0	0	0	0	0	0	0	0	0	0	0	0	0	0	0	0
Bacteria; Bacteroidetes; Bacteroidia; Bacteroidales; Bacteroidales-UCG-001	4	12	4	5	19	7	4	8	14	6	9	20	4	2	0	3	9	0	11	0	6	0	4	0
Bacteria; Bacteroidetes; Bacteroidia; Bacteroidales; Bacteroidetes-vadinHA17	0	2	0	0	0	0	0	0	0	0	0	0	0	0	0	0	0	0	0	0	0	0	0	0
Bacteria; Bacteroidetes; Bacteroidia; Bacteroidales; Dysgonomonadaceae; Dysgonomonas; bacterium-endosymbiont-of-Onthophagus-Taurus	3	6	0	0	9	0	0	0	2	0	0	4	0	0	3	0	2	0	6	0	4	0	0	0
Bacteria; Bacteroidetes; Bacteroidia; Bacteroidales; Dysgonomonadaceae; Dysgonomonas; uncultured-bacterium	0	0	0	0	5	0	0	0	0	0	0	0	0	0	0	2	0	0	0	0	0	2	0	0
Bacteria; Bacteroidetes; Bacteroidia; Bacteroidales; Dysgonomonadaceae; Dysgonomonas	0	3	0	0	0	0	0	0	0	2	2	6	0	0	0	0	0	0	0	0	0	0	0	0
Bacteria; Bacteroidetes; Bacteroidia; Bacteroidales; Dysgonomonadaceae; Fermentimonas; uncultured-prokaryote	0	10	0	0	0	0	0	0	0	0	0	11	0	0	0	0	0	0	0	0	0	0	0	0
Bacteria; Bacteroidetes; Bacteroidia; Bacteroidales; Dysgonomonadaceae; Fermentimonas	0	16	0	0	17	0	0	7	16	0	0	17	0	0	9	9	0	0	12	0	11	0	9	0
Bacteria; Bacteroidetes; Bacteroidia; Bacteroidales; Dysgonomonadaceae; Petrimonas	0	6	7	0	16	0	0	8	8	0	7	16	0	0	6	6	5	0	7	0	0	0	0	0
Bacteria; Bacteroidetes; Bacteroidia; Bacteroidales; Dysgonomonadaceae; Proteiniphilum; uncultured-Bacteroidales-bacterium	0	0	0	0	0	0	0	3	0	0	0	0	0	0	0	0	0	0	0	0	0	0	0	0
Bacteria; Bacteroidetes; Bacteroidia; Bacteroidales; Dysgonomonadaceae; Proteiniphilum; uncultured-Porphyromonadaceae-bacterium	0	0	0	7	24	0	0	0	0	0	0	0	0	0	0	0	0	0	0	0	0	0	0	0
Bacteria; Bacteroidetes; Bacteroidia; Bacteroidales; Dysgonomonadaceae; Proteiniphilum	17	25	10	8	52	25	13	16	33	32	19	57	16	8	9	9	23	10	35	0	14	15	8	0
Bacteria; Bacteroidetes; Bacteroidia; Bacteroidales; Dysgonomonadaceae; uncultured; metagenome	7	13	5	3	11	6	0	4	8	0	3	10	3	2	5	0	7	4	8	0	5	0	3	0
Bacteria; Bacteroidetes; Bacteroidia; Bacteroidales; Dysgonomonadaceae	0	0	0	0	0	0	0	0	0	0	0	0	0	0	2	0	0	0	0	0	0	0	0	0
Bacteria; Bacteroidetes; Bacteroidia; Bacteroidales; Marinilabiliaceae; Ruminofilibacter	61	156	80	41	265	84	58	124	149	133	112	287	67	39	88	61	86	43	169	10	82	48	70	9
Bacteria; Bacteroidetes; Bacteroidia; Bacteroidales; Marinilabiliaceae; uncultured; uncultured-Bacteroidales-bacterium	7	8	0	0	15	3	0	5	6	0	0	6	0	0	5	3	6	6	8	0	3	3	0	0
Bacteria; Bacteroidetes; Bacteroidia; Bacteroidales; Marinilabiliaceae	0	11	7	0	11	10	0	4	16	8	4	17	0	3	6	6	5	3	13	0	6	0	0	0
Bacteria; Bacteroidetes; Bacteroidia; Bacteroidales; Muribaculaceae; uncultured-bacterium; uncultured-bacterium	0	0	0	0	4	0	0	0	0	0	0	0	0	0	0	0	0	0	0	0	0	0	2	0
Bacteria; Bacteroidetes; Bacteroidia; Bacteroidales; Paludibacteraceae; uncultured;Ambiguous_taxa	0	0	0	0	0	0	0	0	0	0	0	0	0	0	2	0	0	0	0	0	0	0	0	0
Bacteria; Bacteroidetes; Bacteroidia; Bacteroidales; Prevotellaceae; Prevotella-1	0	7	0	0	0	0	0	2	0	0	2	0	0	0	0	0	0	0	0	0	0	0	2	0
Bacteria; Bacteroidetes; Bacteroidia; Bacteroidales; Prevotellaceae; Prevotella-6;Ambiguous_taxa	0	0	0	0	0	0	2	0	0	0	0	0	0	0	0	0	0	0	0	0	0	0	0	0
Bacteria; Bacteroidetes; Bacteroidia; Bacteroidales; Prevotellaceae; Prevotella-7; metagenome	0	0	0	0	0	0	0	0	0	0	0	0	0	0	0	0	0	0	2	0	0	0	0	0
Bacteria; Bacteroidetes; Bacteroidia; Bacteroidales; Prevotellaceae; Prevotella-7; uncultured-Bacteroidetes-bacterium	0	0	0	0	0	0	0	0	0	0	0	0	0	0	0	0	0	0	2	0	0	0	0	0
Bacteria; Bacteroidetes; Bacteroidia; Bacteroidales; Prevotellaceae; Prevotella-9; Prevotellaceae-bacterium-DJF_CR21k6	0	0	0	0	0	0	0	0	0	0	0	0	0	0	3	0	0	0	0	0	0	0	0	0
Bacteria; Bacteroidetes; Bacteroidia; Bacteroidales; Prevotellaceae; Prevotella-9	0	2	0	0	4	7	0	3	0	0	3	5	0	0	0	2	0	0	0	0	0	0	0	0
Bacteria; Bacteroidetes; Bacteroidia; Bacteroidales; Prevotellaceae; Prevotellaceae-UCG-001; uncultured-bacterium	0	6	0	0	3	0	0	2	5	2	4	18	0	0	3	0	3	0	6	0	0	0	0	0
Bacteria; Bacteroidetes; Bacteroidia; Bacteroidales; Prevotellaceae	0	0	0	0	0	0	0	0	0	3	0	0	0	0	0	2	0	0	0	0	0	0	0	0
Bacteria; Bacteroidetes; Bacteroidia; Bacteroidales; Prolixibacteraceae; Meniscus; uncultured-Bacteroidetes-bacterium	0	0	0	0	2	0	0	0	0	0	0	3	0	0	0	0	3	0	0	0	0	0	0	0
Bacteria; Bacteroidetes; Bacteroidia; Bacteroidales; Rikenellaceae; Rikenellaceae-RC9-gut-group; metagenome	0	0	0	0	3	0	0	0	0	0	0	0	0	0	0	0	0	0	0	0	0	0	0	0
Bacteria; Bacteroidetes; Bacteroidia; Bacteroidales; Rikenellaceae; Rikenellaceae-RC9-gut-group; uncultured-Bacteroidales-bacterium	0	0	0	0	0	0	0	0	0	0	0	3	0	0	0	0	0	0	0	0	0	0	0	0
Bacteria; Bacteroidetes; Bacteroidia; Bacteroidales; Rikenellaceae; Rikenellaceae-RC9-gut-group; uncultured-bacterium	0	0	0	2	0	0	0	0	0	2	0	0	0	0	2	0	2	0	0	0	0	0	0	0
Bacteria; Bacteroidetes; Bacteroidia; Bacteroidales; Rikenellaceae; Rikenellaceae-RC9-gut-group	0	4	0	0	6	0	0	0	0	0	0	0	0	0	0	0	0	0	0	0	0	0	0	0
Bacteria; Bacteroidetes; Bacteroidia; Bacteroidales; Tannerellaceae; Macellibacteroides	0	0	0	0	2	0	0	0	0	0	0	0	0	0	0	0	0	0	0	0	0	0	0	0
Bacteria; Bacteroidetes; Bacteroidia; Bacteroidales; Tannerellaceae; uncultured	0	9	5	0	19	5	0	7	10	7	6	16	0	0	0	4	8	0	17	0	9	0	0	0
Bacteria; Bacteroidetes; Bacteroidia; Bacteroidales; uncultured; uncultured-Bacteroidales-bacterium; uncultured-Bacteroidales-bacterium	0	0	0	0	0	2	0	0	0	0	0	0	0	0	0	0	0	0	0	0	0	0	0	0
Bacteria; Bacteroidetes; Bacteroidia; Bacteroidales	0	6	0	0	10	6	0	7	7	0	3	5	0	0	0	4	5	0	4	0	4	0	0	0
Bacteria; Bacteroidetes; Bacteroidia; Chitinophagales; Chitinophagaceae; Arachidicoccus	0	0	2	0	0	0	0	0	0	0	0	0	0	0	0	0	0	0	0	0	0	0	0	0
Bacteria; Bacteroidetes; Bacteroidia; Chitinophagales; Chitinophagaceae; Cnuella;Ambiguous_taxa	0	0	0	0	0	0	0	0	0	0	0	0	0	0	0	0	0	0	0	0	0	4	0	0
Bacteria; Bacteroidetes; Bacteroidia; Chitinophagales; Chitinophagaceae; Sediminibacterium	0	0	0	0	3	0	0	0	0	0	0	0	0	0	0	0	0	0	0	0	0	0	0	0
Bacteria; Bacteroidetes; Bacteroidia; Chitinophagales; Chitinophagaceae; Terrimonas	0	0	0	0	0	0	0	0	0	0	0	0	0	0	0	2	0	0	0	0	0	0	0	0
Bacteria; Bacteroidetes; Bacteroidia; Chitinophagales; Chitinophagaceae; uncultured; uncultured-bacterium	0	0	0	0	0	0	0	0	0	0	0	0	0	0	0	13	0	0	0	0	0	0	0	0
Bacteria; Bacteroidetes; Bacteroidia; Chitinophagales; Chitinophagaceae; uncultured; unidentified	0	0	0	0	0	0	0	0	0	0	0	0	0	59	11	25	0	15	11	0	0	0	18	0
Bacteria; Bacteroidetes; Bacteroidia; Chitinophagales; Chitinophagaceae; uncultured	0	0	2	0	0	0	0	0	0	0	0	0	0	0	13	555	0	144	2	19	0	41	33	0
Bacteria; Bacteroidetes; Bacteroidia; Chitinophagales; Chitinophagaceae	0	0	0	0	0	0	0	0	0	0	0	0	2	2	3	6	0	37	20	0	0	0	9	0
Bacteria; Bacteroidetes; Bacteroidia; Cytophagales; Amoebophilaceae; Candidatus-Cardinium;Ambiguous_taxa	0	2	2	20	19	19	6	12	21	35	9	24	0	0	0	0	0	0	0	0	0	0	0	0
Bacteria; Bacteroidetes; Bacteroidia; Cytophagales; Cyclobacteriaceae; uncultured	0	0	0	0	0	0	0	0	0	0	0	0	0	0	2	0	0	0	0	0	0	0	0	0
Bacteria; Bacteroidetes; Bacteroidia; Cytophagales; Hymenobacteraceae; Adhaeribacter; Adhaeribacter-sp.-W19-109	0	0	0	0	0	0	0	0	0	0	0	0	0	0	0	2	0	0	0	0	0	0	0	0
Bacteria; Bacteroidetes; Bacteroidia; Cytophagales; Hymenobacteraceae; Adhaeribacter; Hymenobacter-sp.-29F	0	0	0	0	0	0	0	0	0	0	0	0	0	0	0	0	0	0	4	0	0	0	0	0
Bacteria; Bacteroidetes; Bacteroidia; Cytophagales; Hymenobacteraceae; Hymenobacter;Ambiguous_taxa	0	0	0	0	0	0	0	0	0	0	0	0	55	0	4	3	2	5	0	42	0	12	0	0
Bacteria; Bacteroidetes; Bacteroidia; Cytophagales; Hymenobacteraceae; Hymenobacter; Hymenobacter-rubidus	0	0	0	0	0	0	0	0	0	0	0	0	0	0	0	16	0	0	0	0	0	0	0	0
Bacteria; Bacteroidetes; Bacteroidia; Cytophagales; Hymenobacteraceae; Hymenobacter; Hymenobacter-sp.-1N-12	0	0	0	0	0	0	0	0	0	0	0	0	38	0	0	0	50	0	0	20	25	21	0	0
Bacteria; Bacteroidetes; Bacteroidia; Cytophagales; Hymenobacteraceae; Hymenobacter; Hymenobacter-sp.-MIMBbqt21	0	0	0	0	0	0	0	0	0	0	0	0	28	0	0	5	0	78	8	0	0	42	11	0
Bacteria; Bacteroidetes; Bacteroidia; Cytophagales; Hymenobacteraceae; Hymenobacter; Hymenobacter-sp.-R-36548	0	0	0	0	0	0	0	0	0	0	0	0	0	0	0	0	0	30	0	0	0	0	23	0
Bacteria; Bacteroidetes; Bacteroidia; Cytophagales; Hymenobacteraceae; Hymenobacter; Hymenobacter-sp.-R-42743	0	0	0	0	0	0	0	0	0	0	0	0	144	0	0	0	0	9	0	0	0	0	0	0
Bacteria; Bacteroidetes; Bacteroidia; Cytophagales; Hymenobacteraceae; Hymenobacter; Hymenobacter-sp.-TAPP3	0	0	0	0	0	0	6	8	7	0	0	0	872	1917	842	763	3149	1059	468	1466	3813	827	1383	107
Bacteria; Bacteroidetes; Bacteroidia; Cytophagales; Hymenobacteraceae; Hymenobacter; Hymenobacter-tibetensis	0	0	0	0	0	0	0	0	0	0	0	0	0	115	0	0	0	48	20	0	0	0	0	18
Bacteria; Bacteroidetes; Bacteroidia; Cytophagales; Hymenobacteraceae; Hymenobacter; Hymenobacter-wooponensis	0	0	0	0	0	0	0	0	0	0	0	0	0	4	0	0	0	0	0	0	2	0	0	0
Bacteria; Bacteroidetes; Bacteroidia; Cytophagales; Hymenobacteraceae; Hymenobacter; Macrotyloma-uniflorum	0	0	0	0	0	0	0	0	0	0	0	0	17	0	0	78	0	0	0	0	0	0	41	0
Bacteria; Bacteroidetes; Bacteroidia; Cytophagales; Hymenobacteraceae; Hymenobacter; Siccationidurans-metalli	0	0	0	0	0	0	0	0	0	0	0	0	0	0	20	0	0	0	0	0	0	0	0	0
Bacteria; Bacteroidetes; Bacteroidia; Cytophagales; Hymenobacteraceae; Hymenobacter; Siccationidurans-occulans	0	0	0	0	0	0	0	0	0	0	0	0	23	0	0	0	14	6	0	0	0	0	0	0
Bacteria; Bacteroidetes; Bacteroidia; Cytophagales; Hymenobacteraceae; Hymenobacter; uncultured-bacterium	0	5	0	0	0	0	0	0	0	0	0	3	1700	123	584	531	1024	232	116	259	923	686	84	81
Bacteria; Bacteroidetes; Bacteroidia; Cytophagales; Hymenobacteraceae; Hymenobacter	0	0	0	0	0	3	0	0	0	0	0	0	1591	1201	1410	671	1337	918	1038	1166	1326	1045	557	35
Bacteria; Bacteroidetes; Bacteroidia; Cytophagales; Hymenobacteraceae; Pontibacter	0	0	0	0	0	0	0	2	0	0	0	0	0	0	0	0	0	0	0	0	0	0	0	0
Bacteria; Bacteroidetes; Bacteroidia; Cytophagales; Microscillaceae; Chryseolinea; uncultured-Bacteroidetes-bacterium	0	0	0	0	0	0	0	0	0	0	0	2	0	0	0	0	0	0	0	0	0	0	0	0
Bacteria; Bacteroidetes; Bacteroidia; Cytophagales; Microscillaceae; Chryseolinea; uncultured-bacterium	0	0	0	0	0	0	0	0	0	0	0	0	0	0	0	0	0	0	3	0	0	0	0	0
Bacteria; Bacteroidetes; Bacteroidia; Cytophagales; Microscillaceae; Chryseolinea	0	0	0	0	0	0	0	0	0	0	0	2	0	0	0	0	0	0	0	0	0	0	0	0
Bacteria; Bacteroidetes; Bacteroidia; Cytophagales; Microscillaceae; OLB12	0	2	0	0	0	0	0	0	0	0	0	0	0	0	0	0	0	0	0	0	0	0	0	0
Bacteria; Bacteroidetes; Bacteroidia; Cytophagales; Microscillaceae; Ohtaekwangia; metagenome	0	0	0	0	0	0	0	0	0	0	0	2	0	0	0	0	0	0	0	0	0	0	0	0
Bacteria; Bacteroidetes; Bacteroidia; Cytophagales; Microscillaceae; uncultured	0	0	0	0	0	0	0	3	0	0	0	0	0	0	0	0	0	0	0	0	0	0	0	0
Bacteria; Bacteroidetes; Bacteroidia; Cytophagales; Spirosomaceae; Dyadobacter	0	0	0	0	0	0	0	0	0	0	0	0	38	67	242	411	21	136	119	0	30	44	293	4
Bacteria; Bacteroidetes; Bacteroidia; Cytophagales; Spirosomaceae; Fibrella;Ambiguous_taxa	2	0	0	2	0	0	0	0	0	0	0	0	5	56	27	196	0	50	338	0	0	0	273	0
Bacteria; Bacteroidetes; Bacteroidia; Cytophagales; Spirosomaceae; Flectobacillus;Ambiguous_taxa	0	0	0	0	0	0	0	0	0	0	0	2	0	0	0	0	0	0	0	0	0	0	0	0
Bacteria; Bacteroidetes; Bacteroidia; Cytophagales; Spirosomaceae; Huanghella; Huanghella-arctica	0	0	0	0	0	0	0	0	0	0	0	0	0	0	0	5	0	0	0	0	0	0	0	0
Bacteria; Bacteroidetes; Bacteroidia; Cytophagales; Spirosomaceae; Larkinella; metagenome	0	0	0	0	0	0	0	0	0	0	0	0	0	0	0	5	0	0	0	0	0	0	0	0
Bacteria; Bacteroidetes; Bacteroidia; Cytophagales; Spirosomaceae; Larkinella	0	0	0	0	0	0	0	0	0	0	0	0	0	0	0	0	0	3	0	0	0	0	0	0
Bacteria; Bacteroidetes; Bacteroidia; Cytophagales; Spirosomaceae; Pseudarcicella	0	0	0	0	4	0	0	0	3	0	0	6	0	0	0	0	0	0	3	0	3	2	0	0
Bacteria; Bacteroidetes; Bacteroidia; Cytophagales; Spirosomaceae; Spirosoma; Spirosoma-fluviale	0	0	0	0	0	0	0	0	0	0	0	0	0	0	8	0	0	0	0	0	0	0	0	0
Bacteria; Bacteroidetes; Bacteroidia; Cytophagales; Spirosomaceae; Spirosoma; Spirosoma-oryzae	3	0	0	0	0	0	0	0	0	0	0	0	36	87	532	51	0	247	17	72	0	6	56	10
Bacteria; Bacteroidetes; Bacteroidia; Cytophagales; Spirosomaceae; Spirosoma; Spirosoma-sp.-15J8-5	0	0	0	0	0	0	0	0	0	0	0	0	0	0	0	0	0	0	0	2	0	0	0	0
Bacteria; Bacteroidetes; Bacteroidia; Cytophagales; Spirosomaceae; Spirosoma; Spirosoma-sp.-15J9-8	0	0	0	0	0	0	0	0	0	0	0	0	0	0	36	5	0	0	0	0	0	0	0	0
Bacteria; Bacteroidetes; Bacteroidia; Cytophagales; Spirosomaceae; Spirosoma; Spirosoma-sp.-5516J-17	0	0	0	0	0	0	0	0	0	0	0	0	7	0	0	0	0	0	0	0	0	0	14	0
Bacteria; Bacteroidetes; Bacteroidia; Cytophagales; Spirosomaceae; Spirosoma; Spirosoma-sp.-TA_AB	0	0	0	0	0	0	0	0	0	0	0	0	0	19	69	396	0	65	106	0	0	14	289	0
Bacteria; Bacteroidetes; Bacteroidia; Cytophagales; Spirosomaceae; Spirosoma; unidentified	0	0	0	0	0	0	0	0	0	0	0	0	0	0	0	0	0	0	0	0	0	2	0	0
Bacteria; Bacteroidetes; Bacteroidia; Cytophagales; Spirosomaceae; Spirosoma	0	0	0	0	2	0	0	0	0	0	0	0	0	0	27	155	0	15	0	0	0	11	19	0
Bacteria; Bacteroidetes; Bacteroidia; Cytophagales; Spirosomaceae; uncultured; Spirosoma-sp.-S7-2-11	0	0	0	0	0	0	0	0	0	0	0	0	2	0	0	0	0	0	0	0	0	0	0	0
Bacteria; Bacteroidetes; Bacteroidia; Flavobacteriales; Blattabacteriaceae; Candidatus-Uzinura; Flavobacteriales-endosymbiont-of-Pseudaulacaspis-pentagona-D372	0	0	0	0	0	0	0	2	0	0	0	0	0	0	0	0	0	0	0	0	0	2	475	0
Bacteria; Bacteroidetes; Bacteroidia; Flavobacteriales; Crocinitomicaceae; Fluviicola	0	0	0	0	0	0	0	0	0	0	0	0	0	0	0	10	0	0	0	0	0	0	0	0
Bacteria; Bacteroidetes; Bacteroidia; Flavobacteriales; Flavobacteriaceae; Flavobacterium; Cytophaga-sp.-JSC-P2-223-10	0	0	0	0	0	0	0	0	0	0	0	0	0	0	8	0	0	0	0	0	0	0	0	0
Bacteria; Bacteroidetes; Bacteroidia; Flavobacteriales; Flavobacteriaceae; Flavobacterium; Flavobacterium-rivuli	0	0	0	0	0	0	0	0	0	0	0	0	3	0	0	0	0	0	0	0	0	0	0	0
Bacteria; Bacteroidetes; Bacteroidia; Flavobacteriales; Flavobacteriaceae; Flavobacterium; uncultured-Flavobacteriaceae-bacterium	0	0	0	0	0	0	0	0	0	0	0	0	0	0	0	3	0	0	0	0	0	0	0	0
Bacteria; Bacteroidetes; Bacteroidia; Flavobacteriales; Flavobacteriaceae; Flavobacterium	0	0	0	0	3	0	0	5	0	0	0	0	0	0	0	15	0	0	0	2	0	0	5	0
Bacteria; Bacteroidetes; Bacteroidia; Flavobacteriales; Weeksellaceae; Chryseobacterium	0	0	0	0	0	0	0	0	0	0	0	0	43	13	53	162	0	12	103	76	0	51	12	0
Bacteria; Bacteroidetes; Bacteroidia; Flavobacteriales; Weeksellaceae; Cloacibacterium	0	0	0	0	0	0	0	0	0	3	0	0	0	0	0	0	0	0	0	0	0	0	0	0
Bacteria; Bacteroidetes; Bacteroidia; Sphingobacteriales; Lentimicrobiaceae; Lentimicrobium	61	124	52	33	184	64	34	82	101	86	81	200	34	19	57	38	55	30	105	10	60	31	50	7
Bacteria; Bacteroidetes; Bacteroidia; Sphingobacteriales; NS11-12-marine-group; uncultured-Flexibacteraceae-bacterium; uncultured-Flexibacteraceae-bacterium	0	0	0	0	2	0	0	0	0	0	0	0	0	0	0	0	0	0	0	0	0	0	0	0
Bacteria; Bacteroidetes; Bacteroidia; Sphingobacteriales; ST-12K33	0	0	0	0	0	0	0	0	0	0	0	0	0	0	0	0	0	0	6	0	0	0	0	0
Bacteria; Bacteroidetes; Bacteroidia; Sphingobacteriales; Sphingobacteriaceae; Mucilaginibacter	0	0	0	0	0	0	0	0	0	0	0	0	12	0	25	35	0	2	37	17	0	0	0	0
Bacteria; Bacteroidetes; Bacteroidia; Sphingobacteriales; Sphingobacteriaceae; Pedobacter	0	0	0	0	0	0	0	0	0	0	0	0	24	4	82	41	8	7	60	0	16	16	20	4
Bacteria; Bacteroidetes; Bacteroidia; Sphingobacteriales; Sphingobacteriaceae; Sphingobacterium; Flavobacterium-sp.-Xb-5	4	12	10	5	23	7	4	6	11	11	6	24	0	3	4	3	0	0	9	0	8	0	3	0
Bacteria; Bacteroidetes; Bacteroidia; Sphingobacteriales; Sphingobacteriaceae; Sphingobacterium; Sphingobacterium-sp.-FS32	0	0	0	0	0	0	0	0	0	0	0	2	0	0	0	0	0	0	0	0	0	0	0	0
Bacteria; Bacteroidetes; Bacteroidia; Sphingobacteriales; Sphingobacteriaceae; Sphingobacterium; bacterium-A37T11	0	0	0	0	0	0	0	0	0	2	0	0	0	0	0	0	0	0	0	0	0	0	0	0
Bacteria; Bacteroidetes; Bacteroidia; Sphingobacteriales; Sphingobacteriaceae; Sphingobacterium	0	2	2	0	0	0	0	0	0	0	0	0	0	0	0	6	0	0	0	0	0	0	0	0
Bacteria; Bacteroidetes; Bacteroidia; Sphingobacteriales; Sphingobacteriaceae; uncultured; Sphingobacterium-jejuense	0	0	0	0	5	0	0	0	0	0	0	3	0	0	4	0	0	0	5	0	0	2	0	0
Bacteria; Bacteroidetes; Bacteroidia	0	0	0	0	0	0	0	2	4	0	0	0	0	0	2	0	0	0	0	0	0	0	0	0
Bacteria; Bacteroidetes; Ignavibacteria; Ignavibacteriales; uncultured-bacterium; uncultured-bacterium; uncultured-bacterium	0	0	0	0	0	0	0	2	0	0	0	0	0	0	0	0	0	0	0	0	0	0	0	0
Bacteria; Bacteroidetes; Ignavibacteria; OPB56; uncultured-sludge-bacterium-A12b; uncultured-sludge-bacterium-A12b; uncultured-sludge-bacterium-A12b	0	0	0	0	0	0	0	0	0	0	0	2	0	0	0	0	0	0	0	0	0	0	0	0
Bacteria; Bacteroidetes; Ignavibacteria; OPB56	0	0	0	0	3	0	0	0	3	4	0	7	0	0	0	0	0	0	0	0	0	0	0	0
Bacteria; Bacteroidetes; Rhodothermia; Balneolales; Balneolaceae	0	0	0	0	0	0	0	0	0	0	0	2	0	0	0	0	0	0	0	0	0	0	0	0
Bacteria; Bacteroidetes; Rhodothermia; Rhodothermales; Rhodothermaceae; Rubrivirga; uncultured-bacterium	0	0	0	0	0	0	0	0	0	0	0	0	13	5	34	215	0	62	49	0	0	9	55	0
Bacteria; Bacteroidetes; Rhodothermia; Rhodothermales; Rhodothermaceae; uncultured; uncultured-soil-bacterium	0	0	2	0	0	0	0	0	0	0	0	0	0	0	0	0	0	0	0	0	0	0	0	0
Bacteria; Bacteroidetes; Rhodothermia; Rhodothermales; Rhodothermaceae	0	0	0	0	3	0	0	0	2	0	0	5	0	0	0	0	0	0	4	0	0	0	0	0
Bacteria; Chlamydiae; Chlamydiae; Chlamydiales; Parachlamydiaceae	0	0	0	0	0	0	0	0	0	0	0	0	0	0	0	8	0	0	0	0	0	0	0	0
Bacteria; Chlamydiae; Chlamydiae; Chlamydiales; Simkaniaceae; uncultured	0	0	0	0	0	0	0	0	0	0	0	0	0	0	0	0	0	0	0	0	0	2	0	0
Bacteria; Chloroflexi; Anaerolineae; Anaerolineales; Anaerolineaceae; Anaerolinea	0	0	0	0	0	2	0	0	0	0	0	0	0	0	0	0	0	0	0	0	0	0	0	0
Bacteria; Chloroflexi; Anaerolineae; Anaerolineales; Anaerolineaceae; uncultured; toluene-degrading-methanogenic-consortium-bacterium	0	0	0	0	0	0	0	0	0	0	0	0	0	0	0	0	0	0	2	0	0	0	0	0
Bacteria; Chloroflexi; Anaerolineae; Anaerolineales; Anaerolineaceae	0	0	0	0	2	0	0	0	2	0	0	0	0	0	0	0	0	0	0	0	0	0	0	0
Bacteria; Chloroflexi; Anaerolineae; Caldilineales; Caldilineaceae; uncultured; uncultured-soil-bacterium	0	2	0	0	0	0	0	0	0	0	0	0	0	0	0	0	0	0	0	0	0	0	0	0
Bacteria; Chloroflexi; Anaerolineae; RBG-13-54-9; uncultured-bacterium; uncultured-bacterium; uncultured-bacterium	0	0	0	0	3	0	0	0	0	0	0	2	0	0	0	0	0	0	0	0	0	0	0	0
Bacteria; Chloroflexi; Anaerolineae; SBR1031; A4b; uncultured-bacterium; uncultured-bacterium	0	0	0	0	0	0	0	0	0	0	0	5	0	0	0	0	0	0	0	0	0	0	0	0
Bacteria; Chloroflexi; Anaerolineae; SBR1031; A4b	0	0	0	0	3	0	0	0	0	0	0	0	0	0	0	0	0	0	0	0	0	0	0	0
Bacteria; Chloroflexi; Anaerolineae; SBR1031; uncultured-Caldilineaceae-bacterium; uncultured-Caldilineaceae-bacterium; uncultured-Caldilineaceae-bacterium	0	0	0	0	0	0	0	2	0	0	0	0	0	0	0	0	0	0	0	0	0	0	0	0
Bacteria; Chloroflexi; Anaerolineae; SBR1031; wastewater-metagenome; wastewater-metagenome; wastewater-metagenome	0	0	0	0	0	0	0	0	0	0	0	0	0	0	0	0	0	0	0	0	0	0	2	0
Bacteria; Chloroflexi; Chloroflexia; Chloroflexales; Chloroflexaceae; Candidatus-Chloroploca; compost-metagenome	0	0	0	0	0	0	0	0	0	0	0	0	0	0	0	0	0	0	0	3	0	0	0	0
Bacteria; Chloroflexi; Chloroflexia; Kallotenuales; AKIW781; uncultured-endolithic-bacterium; uncultured-endolithic-bacterium	0	0	0	0	0	0	0	0	0	0	0	0	0	0	0	4	0	0	0	0	0	0	0	0
Bacteria; Chloroflexi; Chloroflexia; Thermomicrobiales; AKYG1722	0	0	0	0	0	0	0	0	0	0	0	3	0	0	0	0	0	0	0	0	0	0	0	0
Bacteria; Chloroflexi; Chloroflexia; Thermomicrobiales; JG30-KF-CM45;Ambiguous_taxa;Ambiguous_taxa	0	0	0	0	0	0	0	0	0	0	0	0	0	0	0	0	0	3	0	0	0	0	0	0
Bacteria; Chloroflexi; Chloroflexia; Thermomicrobiales; JG30-KF-CM45; uncultured-bacterium; uncultured-bacterium	0	0	0	0	0	0	0	0	0	0	0	5	0	0	0	0	3	0	0	0	0	2	5	0
Bacteria; Chloroflexi; Chloroflexia; Thermomicrobiales; JG30-KF-CM45	0	0	0	0	0	0	0	3	0	0	0	0	0	0	0	0	3	0	4	0	0	0	0	0
Bacteria; Chloroflexi; Chloroflexia; Thermomicrobiales; Thermomicrobiaceae; Sphaerobacter; uncultured-bacterium	0	0	2	0	0	0	0	0	0	0	0	0	0	0	0	0	3	0	0	0	0	0	0	0
Bacteria; Chloroflexi; Gitt-GS-136; uncultured-bacterium; uncultured-bacterium; uncultured-bacterium; uncultured-bacterium	0	0	0	0	0	0	0	0	0	0	0	4	0	0	0	0	0	0	0	0	0	0	0	0
Bacteria; Chloroflexi; KD4-96; uncultured-bacterium; uncultured-bacterium; uncultured-bacterium; uncultured-bacterium	0	0	0	0	0	0	0	0	0	0	0	0	0	0	0	5	0	0	0	0	0	0	0	0
Bacteria; Chloroflexi; KD4-96	0	0	0	0	0	0	0	0	0	0	0	2	0	0	0	0	0	0	0	0	0	0	0	0
Bacteria; Chloroflexi; OLB14; uncultured-bacterium; uncultured-bacterium; uncultured-bacterium; uncultured-bacterium	0	0	0	0	0	0	0	0	0	0	0	0	0	0	0	0	0	0	2	0	0	0	0	0
Bacteria; Chloroflexi	0	0	0	0	2	0	0	0	0	0	0	0	0	0	0	0	0	0	0	0	0	0	0	0
Bacteria; Cloacimonetes; Cloacimonadia; Cloacimonadales; SHA-4; uncultured-bacterium; uncultured-bacterium	0	2	0	0	0	0	0	0	0	0	0	0	0	0	0	0	0	0	0	0	0	0	0	0
Bacteria; Deferribacteres; Deferribacteres; Deferribacterales; Deferribacteraceae; Calditerrivibrio	0	0	0	0	0	0	0	0	0	2	0	0	0	0	0	0	0	0	0	0	0	0	0	0
Bacteria; Deferribacteres; Deferribacteres; Deferribacterales; Deferribacteraceae; Mucispirillum; Mucispirillum-schaedleri	0	0	0	0	2	0	0	0	0	0	0	0	0	0	0	0	0	0	0	0	0	0	0	0
Bacteria; Deinococcus-Thermus; Deinococci; Deinococcales; Deinococcaceae; Deinococcus; Cenchrus-americanus	0	0	0	0	0	0	0	0	0	0	0	0	0	0	0	0	0	0	107	0	0	0	0	0
Bacteria; Deinococcus-Thermus; Deinococci; Deinococcales; Deinococcaceae; Deinococcus; Deinococcus-citri	4	2	0	0	0	0	0	0	0	0	0	22	1074	351	1173	149	327	400	734	405	456	2005	170	54
Bacteria; Deinococcus-Thermus; Deinococci; Deinococcales; Deinococcaceae; Deinococcus; Deinococcus-sp.-N3	0	0	0	0	0	0	0	0	0	0	0	0	0	0	9	0	0	0	0	0	0	0	0	0
Bacteria; Deinococcus-Thermus; Deinococci; Deinococcales; Deinococcaceae; Deinococcus	0	0	0	0	0	0	0	0	0	0	0	17	43	58	97	30	0	77	52	0	0	5	7	0
Bacteria; Deinococcus-Thermus; Deinococci; Deinococcales; Trueperaceae; Truepera; uncultured-Deinococcales-bacterium	0	0	0	0	0	3	0	4	0	0	0	0	3	0	13	18	0	27	0	0	0	26	85	0
Bacteria; Deinococcus-Thermus; Deinococci; Deinococcales; Trueperaceae; Truepera	0	7	0	0	2	0	0	0	0	0	0	0	0	5	0	0	0	5	7	0	2	9	0	0
Bacteria; Deinococcus-Thermus; Deinococci; Thermales; Thermaceae; Thermus	2	0	0	0	0	0	0	0	0	0	0	0	0	0	0	0	2	0	0	0	0	0	0	0
Bacteria; Dependentiae; Babeliae; Babeliales; uncultured-bacterium; uncultured-bacterium; uncultured-bacterium	0	0	0	0	3	0	0	0	0	0	0	0	0	0	0	0	0	0	0	0	0	0	0	0
Bacteria; Epsilonbacteraeota; Campylobacteria; Campylobacterales; Arcobacteraceae; Arcobacter	0	0	0	0	0	0	0	0	0	0	0	4	0	0	0	0	0	0	0	0	0	0	0	0
Bacteria; Epsilonbacteraeota; Campylobacteria; Campylobacterales; Sulfurospirillaceae; Sulfurospirillum	0	0	0	0	2	0	0	0	0	0	0	0	0	0	0	0	0	0	0	0	0	0	0	0
Bacteria; FBP;Ambiguous_taxa;Ambiguous_taxa;Ambiguous_taxa;Ambiguous_taxa;Ambiguous_taxa	0	0	0	0	0	0	0	0	0	0	0	0	11	41	63	31	0	36	102	8	0	0	140	0
Bacteria; FBP; uncultured-actinobacterium; uncultured-actinobacterium; uncultured-actinobacterium; uncultured-actinobacterium; uncultured-actinobacterium	0	0	0	0	0	0	0	0	0	0	0	0	5	19	180	78	0	82	0	0	0	23	24	0
Bacteria; FBP; uncultured-bacterium; uncultured-bacterium; uncultured-bacterium; uncultured-bacterium; uncultured-bacterium	0	0	0	0	0	0	0	0	0	0	0	0	249	331	1057	1305	3	186	240	18	9	142	732	11
Bacteria; FBP; uncultured-organism; uncultured-organism; uncultured-organism; uncultured-organism; uncultured-organism	5	0	0	0	0	0	0	0	0	0	0	0	195	48	1661	929	0	396	437	21	0	152	177	4
Bacteria; FBP	0	0	0	0	0	0	0	0	0	0	0	0	0	0	0	0	0	2	0	0	0	7	0	0
Bacteria; Fibrobacteres; Fibrobacteria; Fibrobacterales; Fibrobacteraceae; uncultured; metagenome	0	0	0	0	0	0	0	0	0	0	2	0	0	0	0	0	0	0	0	0	0	0	0	0
Bacteria; Fibrobacteres; Fibrobacteria; Fibrobacterales; possible-family-01; metagenome; metagenome	19	32	16	12	52	13	22	21	31	20	23	51	2	13	18	0	14	11	35	4	11	7	8	0
Bacteria; Fibrobacteres; Fibrobacteria; Fibrobacterales; possible-family-01; uncultured-bacterium; uncultured-bacterium	7	18	11	0	25	9	9	9	13	8	18	26	0	10	4	0	8	0	9	0	7	0	5	0
Bacteria; Fibrobacteres; Fibrobacteria; Fibrobacterales; possible-family-01	0	16	0	0	12	0	5	0	11	8	0	12	0	0	8	8	7	0	0	0	6	0	0	0
Bacteria; Firmicutes; Bacilli; Bacillales; Bacillaceae; Bacillus; Bacillus-benzoevorans	0	0	0	0	0	0	0	0	0	0	0	0	0	0	0	0	0	0	6	0	0	0	0	0
Bacteria; Firmicutes; Bacilli; Bacillales; Bacillaceae; Bacillus	96	206	86	46	279	93	89	134	220	131	136	377	39	34	66	51	82	38	101	14	88	42	61	11
Bacteria; Firmicutes; Bacilli; Bacillales; Bacillaceae; Marinococcus	273	36	2	4	0	0	0	0	0	25	0	0	8	0	0	3	0	0	0	0	0	0	0	0
Bacteria; Firmicutes; Bacilli; Bacillales; Bacillaceae; Sinobaca; Sinobaca-qinghaiensis	8	0	0	0	0	0	0	0	0	0	0	0	0	0	0	0	0	0	0	0	0	0	0	0
Bacteria; Firmicutes; Bacilli; Bacillales; Paenibacillaceae; Paenibacillus; Paenibacillus-naphthalenovorans	0	0	0	0	0	0	0	0	0	0	0	0	0	0	0	0	0	0	5	0	0	0	0	0
Bacteria; Firmicutes; Bacilli; Bacillales; Paenibacillaceae; Paenibacillus; Trachelomonas-grandis	0	0	0	0	4	0	0	0	0	0	0	0	0	0	0	0	0	0	0	0	0	0	0	0
Bacteria; Firmicutes; Bacilli; Bacillales; Paenibacillaceae; Paenibacillus	5	19	7	5	20	0	7	15	17	12	14	22	8	0	5	5	6	0	0	0	7	4	3	0
Bacteria; Firmicutes; Bacilli; Bacillales; Planococcaceae; Lysinibacillus	0	0	0	0	0	0	0	0	0	0	0	17	0	0	0	0	0	0	0	0	0	0	0	0
Bacteria; Firmicutes; Bacilli; Bacillales; Staphylococcaceae; Salinicoccus	54	0	0	0	0	0	0	0	0	0	0	0	0	0	0	2	0	0	0	0	0	0	0	0
Bacteria; Firmicutes; Bacilli; Bacillales; Staphylococcaceae; Staphylococcus	0	18	7	9	25	0	0	0	14	0	0	17	0	0	0	0	4	0	13	0	6	0	3	0
Bacteria; Firmicutes; Bacilli; Bacillales; Staphylococcaceae	100	15	0	0	0	0	0	0	0	0	0	0	0	0	0	0	0	0	0	0	0	0	0	0
Bacteria; Firmicutes; Bacilli; Bacillales	0	0	0	0	0	0	0	2	0	0	0	0	0	0	0	0	0	0	0	0	0	0	0	0
Bacteria; Firmicutes; Bacilli; Lactobacillales; Carnobacteriaceae	0	0	0	0	0	0	0	0	0	3	0	0	0	0	0	0	0	0	0	0	0	0	0	0
Bacteria; Firmicutes; Bacilli; Lactobacillales; Streptococcaceae; Streptococcus	0	0	0	0	6	0	0	3	0	0	0	69	0	0	0	0	0	0	0	0	0	0	0	0
Bacteria; Firmicutes; Clostridia; Clostridiales; Caldicoprobacteraceae; Caldicoprobacter; uncultured-Firmicutes-bacterium	14	29	15	10	48	11	15	26	35	35	18	58	8	10	14	8	10	5	10	0	17	12	6	0
Bacteria; Firmicutes; Clostridia; Clostridiales; Christensenellaceae; Christensenellaceae-R-7-group; Clostridiales-bacterium-enrichment-culture-clone-LDC-1	0	0	0	0	3	0	0	0	0	2	0	3	2	0	0	0	0	0	0	0	0	0	3	0
Bacteria; Firmicutes; Clostridia; Clostridiales; Christensenellaceae; Christensenellaceae-R-7-group; iron-reducing-bacterium-enrichment-culture-clone-HN70	9	15	13	0	13	4	7	15	28	11	17	28	0	0	2	6	0	4	8	2	13	6	3	0
Bacteria; Firmicutes; Clostridia; Clostridiales; Christensenellaceae; Christensenellaceae-R-7-group; uncultured-Christensenellaceae-bacterium	0	0	0	0	0	0	0	0	0	0	0	0	0	0	0	0	6	0	0	0	0	0	0	0
Bacteria; Firmicutes; Clostridia; Clostridiales; Christensenellaceae; Christensenellaceae-R-7-group; uncultured-Lachnospiraceae-bacterium	0	0	0	0	0	0	0	4	0	0	0	0	0	0	0	0	0	0	0	0	0	0	0	0
Bacteria; Firmicutes; Clostridia; Clostridiales; Christensenellaceae; Christensenellaceae-R-7-group; uncultured-organism	0	0	0	0	0	0	0	0	2	0	0	0	0	0	0	0	0	0	0	0	0	0	0	0
Bacteria; Firmicutes; Clostridia; Clostridiales; Christensenellaceae; Christensenellaceae-R-7-group; uncultured-sludge-bacterium	3	0	0	0	14	0	0	0	0	0	0	9	0	0	0	0	0	0	0	0	0	0	0	0
Bacteria; Firmicutes; Clostridia; Clostridiales; Christensenellaceae; Christensenellaceae-R-7-group; unidentified-eubacterium-clone-BSV28	2	6	3	0	19	6	0	0	8	0	0	8	0	0	0	0	0	0	4	0	0	3	0	0
Bacteria; Firmicutes; Clostridia; Clostridiales; Christensenellaceae; Christensenellaceae-R-7-group	5	9	2	0	7	6	3	6	11	0	6	22	0	0	4	0	0	0	0	0	4	0	0	0
Bacteria; Firmicutes; Clostridia; Clostridiales; Christensenellaceae; uncultured; bacterium-enrichment-culture-clone-PKS4	0	0	0	0	0	0	0	0	2	0	0	2	0	0	0	0	0	0	0	0	0	0	0	0
Bacteria; Firmicutes; Clostridia; Clostridiales; Christensenellaceae; uncultured; uncultured-Clostridiales-bacterium	0	10	8	0	28	10	10	0	5	10	0	17	0	0	15	0	0	0	0	0	16	0	8	0
Bacteria; Firmicutes; Clostridia; Clostridiales; Christensenellaceae; uncultured	19	54	30	17	74	32	0	20	61	30	60	59	6	11	0	13	19	0	33	0	0	0	0	0
Bacteria; Firmicutes; Clostridia; Clostridiales; Christensenellaceae	0	0	0	0	0	0	0	0	0	0	0	7	0	0	0	0	0	0	0	0	0	0	0	0
Bacteria; Firmicutes; Clostridia; Clostridiales; Clostridiaceae-1; Fonticella; uncultured-compost-bacterium	7	10	9	0	22	4	0	11	20	5	5	7	0	0	0	0	5	0	4	0	5	0	0	0
Bacteria; Firmicutes; Clostridia; Clostridiales; Clostridiaceae-1; Fonticella	0	2	0	0	0	0	0	0	0	0	0	0	0	0	0	0	0	0	0	0	0	0	0	0
Bacteria; Firmicutes; Clostridia; Clostridiales; Clostridiaceae-1; Proteiniclasticum	0	4	0	0	0	0	0	0	0	0	0	0	0	0	0	0	0	0	0	0	0	0	0	0
Bacteria; Firmicutes; Clostridia; Clostridiales; Clostridiaceae-1; Sarcina	0	0	0	0	0	2	0	0	0	0	0	0	0	0	0	0	0	0	0	0	0	0	0	0
Bacteria; Firmicutes; Clostridia; Clostridiales; Clostridiales-vadinBB60-group; uncultured-Clostridiales-bacterium; uncultured-Clostridiales-bacterium	0	0	3	0	0	0	0	0	0	0	0	0	0	0	0	0	0	0	0	0	0	0	0	0
Bacteria; Firmicutes; Clostridia; Clostridiales; Clostridiales-vadinBB60-group; uncultured-Firmicutes-bacterium; uncultured-Firmicutes-bacterium	0	0	0	0	0	0	0	3	0	4	0	0	0	0	0	0	0	0	0	0	2	0	0	0
Bacteria; Firmicutes; Clostridia; Clostridiales; Clostridiales-vadinBB60-group; uncultured-bacterium; uncultured-bacterium	6	20	4	5	27	3	5	0	18	3	12	27	0	0	0	0	0	3	7	2	0	0	0	0
Bacteria; Firmicutes; Clostridia; Clostridiales; Clostridiales-vadinBB60-group; uncultured-organism; uncultured-organism	6	15	5	6	14	4	3	5	10	10	9	24	6	5	0	3	4	0	5	0	7	0	4	0
Bacteria; Firmicutes; Clostridia; Clostridiales; Clostridiales-vadinBB60-group; uncultured-prokaryote; uncultured-prokaryote	5	9	5	3	13	4	0	0	11	4	7	14	0	0	0	5	5	0	0	0	0	0	5	0
Bacteria; Firmicutes; Clostridia; Clostridiales; Clostridiales-vadinBB60-group	18	29	16	0	45	14	8	5	23	15	20	53	8	0	7	7	17	5	22	2	14	7	6	0
Bacteria; Firmicutes; Clostridia; Clostridiales; Family-XI; Sedimentibacter; uncultured-bacterium	4	14	7	3	17	4	4	10	17	13	12	22	0	0	0	0	0	4	0	0	11	0	4	0
Bacteria; Firmicutes; Clostridia; Clostridiales; Family-XI; Sedimentibacter	0	0	0	0	0	0	0	0	0	0	0	4	0	0	0	0	0	0	3	0	0	0	0	0
Bacteria; Firmicutes; Clostridia; Clostridiales; Family-XI; Tissierella; Tissierella-creatinini	0	0	0	0	0	0	0	0	0	0	0	3	0	0	0	0	0	0	0	0	0	0	0	0
Bacteria; Firmicutes; Clostridia; Clostridiales; Family-XI; uncultured;Ambiguous_taxa	0	2	0	0	0	0	0	0	0	0	0	0	0	0	0	0	0	0	0	0	0	0	0	0
Bacteria; Firmicutes; Clostridia; Clostridiales; Family-XI	0	0	3	0	0	0	0	0	0	0	0	0	0	0	0	0	0	0	0	0	0	0	0	0
Bacteria; Firmicutes; Clostridia; Clostridiales; Family-XIII; Anaerovorax; bacterium-TC8	0	0	0	0	0	0	0	0	5	0	0	0	0	0	0	0	0	0	0	0	0	0	0	0
Bacteria; Firmicutes; Clostridia; Clostridiales; Family-XIII; Anaerovorax	0	0	0	0	0	0	0	0	0	0	0	5	0	0	0	0	0	0	0	0	0	0	0	0
Bacteria; Firmicutes; Clostridia; Clostridiales; Family-XIII; Family-XIII-AD3011-group; uncultured-Anaerovorax-sp.	0	0	0	0	0	0	0	4	0	0	3	8	2	0	0	2	2	0	0	0	0	2	0	0
Bacteria; Firmicutes; Clostridia; Clostridiales; Family-XIII	0	0	0	0	0	0	0	0	0	2	0	0	0	0	0	0	0	0	0	0	0	0	0	0
Bacteria; Firmicutes; Clostridia; Clostridiales; Gracilibacteraceae; Gracilibacter; metagenome	7	11	14	0	22	4	10	11	0	7	12	22	0	0	0	6	4	0	0	0	0	0	0	2
Bacteria; Firmicutes; Clostridia; Clostridiales; Gracilibacteraceae; Gracilibacter; uncultured-Gracilibacter-sp.	0	0	0	0	0	0	0	0	19	0	0	0	0	0	0	0	0	0	7	0	6	0	0	0
Bacteria; Firmicutes; Clostridia; Clostridiales; Gracilibacteraceae; Lutispora;Ambiguous_taxa	0	0	0	0	0	0	0	0	0	3	0	4	0	0	0	0	0	0	0	0	0	0	0	0
Bacteria; Firmicutes; Clostridia; Clostridiales; Gracilibacteraceae	0	3	0	0	0	0	0	0	0	0	0	0	0	0	0	0	0	0	0	0	0	0	0	0
Bacteria; Firmicutes; Clostridia; Clostridiales; Heliobacteriaceae; Hydrogenispora;Ambiguous_taxa	61	106	64	29	165	63	51	109	142	98	92	220	25	30	44	23	53	29	70	0	68	17	30	6
Bacteria; Firmicutes; Clostridia; Clostridiales; Heliobacteriaceae; Hydrogenispora; uncultured-Clostridia-bacterium	8	15	7	0	26	9	10	18	13	13	16	29	7	0	8	7	0	3	14	2	9	0	4	0
Bacteria; Firmicutes; Clostridia; Clostridiales; Heliobacteriaceae; Hydrogenispora; uncultured-bacterium	0	2	0	0	0	0	0	0	0	0	0	0	0	0	0	0	0	0	0	0	0	0	0	0
Bacteria; Firmicutes; Clostridia; Clostridiales; Heliobacteriaceae; Hydrogenispora; uncultured-compost-bacterium	66	136	99	32	255	102	72	151	181	136	130	262	38	33	58	35	73	27	115	6	76	38	48	5
Bacteria; Firmicutes; Clostridia; Clostridiales; Heliobacteriaceae; Hydrogenispora	0	0	0	0	15	0	3	8	0	0	0	27	0	0	0	0	0	0	0	0	4	0	0	0
Bacteria; Firmicutes; Clostridia; Clostridiales; Lachnospiraceae; Agathobacter	0	0	0	0	0	0	0	0	4	0	0	0	0	0	0	0	0	0	0	0	0	0	0	0
Bacteria; Firmicutes; Clostridia; Clostridiales; Lachnospiraceae; Blautia; uncultured-Blautia-sp.	0	0	0	0	0	0	0	0	0	0	0	4	0	0	0	0	0	0	0	0	0	0	0	0
Bacteria; Firmicutes; Clostridia; Clostridiales; Lachnospiraceae; Blautia	0	0	6	0	0	0	0	0	0	0	0	0	0	0	0	0	0	0	0	0	0	0	0	0
Bacteria; Firmicutes; Clostridia; Clostridiales; Lachnospiraceae; Coprococcus-3; uncultured-Lachnospiraceae-bacterium	0	0	0	0	0	0	0	0	0	0	0	4	0	0	0	0	0	0	0	0	0	0	0	0
Bacteria; Firmicutes; Clostridia; Clostridiales; Lachnospiraceae; Lachnoclostridium	0	2	0	0	0	0	0	0	0	0	0	0	0	0	0	0	0	0	0	0	0	0	0	0
Bacteria; Firmicutes; Clostridia; Clostridiales; Lachnospiraceae; Lachnospiraceae-UCG-001; uncultured-Lachnospiraceae-bacterium	0	0	3	0	0	0	0	0	0	0	0	0	0	0	0	0	0	0	0	0	0	0	0	0
Bacteria; Firmicutes; Clostridia; Clostridiales; Lachnospiraceae; Marvinbryantia; uncultured-organism	0	0	0	3	0	0	0	0	0	4	0	0	0	0	0	0	0	0	0	0	0	0	0	0
Bacteria; Firmicutes; Clostridia; Clostridiales; Lachnospiraceae; Oribacterium	0	2	0	0	0	0	0	0	0	0	0	0	0	0	0	0	0	0	0	0	0	0	0	0
Bacteria; Firmicutes; Clostridia; Clostridiales; Lachnospiraceae; [Eubacterium]-fissicatena-group; unidentified	0	0	0	0	3	0	0	0	0	0	0	0	0	0	0	0	0	0	0	0	0	0	0	0
Bacteria; Firmicutes; Clostridia; Clostridiales; Lachnospiraceae; [Ruminococcus]-torques-group	0	0	0	0	0	0	0	0	0	0	0	0	0	0	2	0	0	0	6	0	0	0	0	0
Bacteria; Firmicutes; Clostridia; Clostridiales; Lachnospiraceae	22	50	14	9	69	24	12	31	54	30	15	83	5	5	4	0	12	0	25	4	20	4	10	0
Bacteria; Firmicutes; Clostridia; Clostridiales; Peptococcaceae; Cryptanaerobacter	0	2	0	0	0	0	0	0	0	0	0	0	0	0	0	0	0	0	0	0	0	0	0	0
Bacteria; Firmicutes; Clostridia; Clostridiales; Peptococcaceae; Desulfitibacter; uncultured-Desulfitibacter-sp.	0	0	0	0	0	0	0	0	0	0	0	0	0	0	0	0	0	0	4	0	0	0	0	0
Bacteria; Firmicutes; Clostridia; Clostridiales; Peptococcaceae; Desulfitibacter; uncultured-bacterium	0	4	2	0	7	0	4	0	2	0	0	8	0	0	0	0	0	0	0	0	0	0	0	0
Bacteria; Firmicutes; Clostridia; Clostridiales; Peptococcaceae; Pelotomaculum	0	17	6	6	20	6	9	9	17	5	18	28	6	0	4	0	7	0	10	0	7	0	4	0
Bacteria; Firmicutes; Clostridia; Clostridiales; Peptococcaceae; Peptococcus; uncultured-bacterium	0	2	0	2	0	0	0	0	0	0	0	0	0	0	0	0	0	0	0	0	0	0	0	0
Bacteria; Firmicutes; Clostridia; Clostridiales; Peptococcaceae; Sporotomaculum; uncultured-Sporotomaculum-sp.	0	0	0	0	0	0	0	0	3	0	0	0	0	0	0	0	0	0	0	0	0	0	0	0
Bacteria; Firmicutes; Clostridia; Clostridiales; Peptococcaceae; uncultured; iron-reducing-bacterium-enrichment-culture-clone-HN-HFO19	0	0	0	0	4	0	0	0	0	0	0	0	0	0	0	0	0	0	3	0	0	0	0	0
Bacteria; Firmicutes; Clostridia; Clostridiales; Peptococcaceae; uncultured; uncultured-bacterium	0	0	0	0	0	0	0	2	0	0	0	0	0	0	0	0	0	0	0	0	0	0	0	0
Bacteria; Firmicutes; Clostridia; Clostridiales; Peptococcaceae; uncultured	3	0	0	0	0	0	0	0	0	0	0	0	0	0	0	0	0	0	0	0	0	0	0	0
Bacteria; Firmicutes; Clostridia; Clostridiales; Peptostreptococcaceae; Peptostreptococcus	0	0	0	0	2	0	0	0	0	0	0	0	0	0	0	0	0	0	0	0	0	0	0	0
Bacteria; Firmicutes; Clostridia; Clostridiales; Ruminococcaceae; Acetanaerobacterium;Ambiguous_taxa	3	7	4	0	8	2	0	7	12	0	2	5	0	0	0	4	2	0	4	0	0	4	0	0
Bacteria; Firmicutes; Clostridia; Clostridiales; Ruminococcaceae; Acetanaerobacterium; uncultured-Clostridia-bacterium	0	0	0	0	0	0	0	0	0	0	0	4	0	0	0	0	0	0	0	0	0	0	0	0
Bacteria; Firmicutes; Clostridia; Clostridiales; Ruminococcaceae; Acetivibrio	0	3	0	0	0	0	0	0	0	0	0	0	0	0	0	0	0	0	0	0	0	0	0	0
Bacteria; Firmicutes; Clostridia; Clostridiales; Ruminococcaceae; Anaerofilum	0	3	0	0	3	0	0	0	2	0	5	9	0	0	0	0	0	0	0	0	3	0	0	0
Bacteria; Firmicutes; Clostridia; Clostridiales; Ruminococcaceae; Anaerotruncus;Ambiguous_taxa	0	0	0	0	4	0	0	0	0	0	0	0	0	0	0	0	0	0	0	0	0	0	0	0
Bacteria; Firmicutes; Clostridia; Clostridiales; Ruminococcaceae; CAG-352	0	4	0	0	0	0	0	0	0	0	0	0	0	0	0	0	0	0	0	0	0	0	2	0
Bacteria; Firmicutes; Clostridia; Clostridiales; Ruminococcaceae; Candidatus-Soleaferrea; uncultured-bacterium	0	0	0	0	0	0	0	0	0	0	3	0	0	0	0	0	0	0	0	0	0	0	0	0
Bacteria; Firmicutes; Clostridia; Clostridiales; Ruminococcaceae; Candidatus-Soleaferrea	0	3	0	0	4	4	0	0	0	0	0	5	0	0	0	0	0	0	0	0	0	0	2	0
Bacteria; Firmicutes; Clostridia; Clostridiales; Ruminococcaceae; Faecalibacterium	0	6	0	0	0	0	0	0	3	0	0	7	0	0	0	0	0	0	2	0	3	0	0	0
Bacteria; Firmicutes; Clostridia; Clostridiales; Ruminococcaceae; Fastidiosipila;Ambiguous_taxa	0	0	0	0	0	4	0	0	0	0	0	12	0	0	0	0	0	0	0	0	0	0	0	0
Bacteria; Firmicutes; Clostridia; Clostridiales; Ruminococcaceae; Flavonifractor; uncultured-bacterium	0	0	0	0	0	0	0	0	0	0	0	0	0	0	0	0	0	0	3	0	0	0	0	0
Bacteria; Firmicutes; Clostridia; Clostridiales; Ruminococcaceae; Flavonifractor	0	0	0	0	0	0	0	0	3	0	0	0	0	0	0	0	0	0	0	0	0	0	0	0
Bacteria; Firmicutes; Clostridia; Clostridiales; Ruminococcaceae; Hydrogenoanaerobacterium; uncultured-bacterium	0	0	0	0	0	0	0	0	0	3	0	4	0	0	0	0	0	0	0	0	0	0	0	0
Bacteria; Firmicutes; Clostridia; Clostridiales; Ruminococcaceae; Hydrogenoanaerobacterium	0	0	6	0	5	0	2	0	0	0	0	0	0	0	0	0	0	0	0	0	0	0	0	0
Bacteria; Firmicutes; Clostridia; Clostridiales; Ruminococcaceae; Oscillibacter	0	8	0	0	4	2	0	0	5	7	6	0	0	0	0	0	3	0	0	0	0	4	0	0
Bacteria; Firmicutes; Clostridia; Clostridiales; Ruminococcaceae; Oscillospira;Ambiguous_taxa	0	0	0	0	0	0	0	0	0	0	0	0	0	0	0	0	0	0	4	0	0	0	0	0
Bacteria; Firmicutes; Clostridia; Clostridiales; Ruminococcaceae; Papillibacter; uncultured-Firmicutes-bacterium	3	0	0	0	11	5	0	7	0	0	0	7	0	0	0	0	0	0	0	0	0	0	0	0
Bacteria; Firmicutes; Clostridia; Clostridiales; Ruminococcaceae; Papillibacter; uncultured-bacterium	0	0	0	0	0	0	0	0	0	2	0	3	0	0	0	0	0	0	0	0	0	0	0	0
Bacteria; Firmicutes; Clostridia; Clostridiales; Ruminococcaceae; Papillibacter	2	0	0	0	0	0	0	0	0	0	0	0	0	0	0	0	0	0	0	0	0	0	0	0
Bacteria; Firmicutes; Clostridia; Clostridiales; Ruminococcaceae; Ruminiclostridium-1; uncultured-Clostridiales-bacterium	10	24	23	0	41	18	0	23	14	25	16	40	0	10	15	10	17	0	16	0	0	0	15	0
Bacteria; Firmicutes; Clostridia; Clostridiales; Ruminococcaceae; Ruminiclostridium-1; uncultured-prokaryote	13	26	20	14	34	19	21	16	35	17	20	42	6	0	10	0	0	13	7	0	23	13	0	0
Bacteria; Firmicutes; Clostridia; Clostridiales; Ruminococcaceae; Ruminiclostridium-1	10	10	0	0	17	0	6	8	10	7	9	50	0	0	0	0	0	0	7	0	7	0	0	0
Bacteria; Firmicutes; Clostridia; Clostridiales; Ruminococcaceae; Ruminiclostridium-5;Ambiguous_taxa	0	0	0	0	0	0	0	0	2	0	0	0	0	0	0	0	0	0	0	0	0	0	0	0
Bacteria; Firmicutes; Clostridia; Clostridiales; Ruminococcaceae; Ruminiclostridium-5	0	0	0	0	0	0	0	0	0	0	0	3	0	0	0	0	0	0	0	0	0	0	0	0
Bacteria; Firmicutes; Clostridia; Clostridiales; Ruminococcaceae; Ruminiclostridium; Clostridium-merdae	0	0	0	0	0	0	0	0	3	0	0	0	0	0	0	0	2	0	0	0	0	0	0	0
Bacteria; Firmicutes; Clostridia; Clostridiales; Ruminococcaceae; Ruminiclostridium; iron-reducing-bacterium-enrichment-culture-clone-HN-HFO106	19	69	39	15	124	39	34	68	88	71	51	104	0	14	28	11	27	0	37	0	29	15	16	0
Bacteria; Firmicutes; Clostridia; Clostridiales; Ruminococcaceae; Ruminiclostridium; metagenome	45	94	62	27	159	53	48	86	119	87	77	158	25	25	42	30	41	28	73	6	50	27	32	6
Bacteria; Firmicutes; Clostridia; Clostridiales; Ruminococcaceae; Ruminiclostridium; uncultured-Firmicutes-bacterium	0	6	0	0	0	0	0	0	0	0	0	0	0	0	0	0	0	0	0	0	0	0	0	0
Bacteria; Firmicutes; Clostridia; Clostridiales; Ruminococcaceae; Ruminiclostridium	42	110	79	21	192	52	35	75	118	86	71	189	17	21	36	20	36	13	66	6	35	12	28	0
Bacteria; Firmicutes; Clostridia; Clostridiales; Ruminococcaceae; Ruminococcaceae-NK4A214-group; Lachnospiraceae-bacterium-19gly4	0	0	0	0	0	0	0	0	0	0	0	0	0	0	0	0	0	0	7	0	0	0	0	0
Bacteria; Firmicutes; Clostridia; Clostridiales; Ruminococcaceae; Ruminococcaceae-NK4A214-group; uncultured-Lachnospiraceae-bacterium	0	0	4	0	4	3	2	0	3	0	2	10	0	0	0	0	2	0	0	2	0	0	0	0
Bacteria; Firmicutes; Clostridia; Clostridiales; Ruminococcaceae; Ruminococcaceae-NK4A214-group	4	4	9	5	18	5	4	11	13	11	6	36	0	0	12	0	9	3	11	0	4	0	0	0
Bacteria; Firmicutes; Clostridia; Clostridiales; Ruminococcaceae; Ruminococcaceae-UCG-002; uncultured-organism	0	0	0	0	4	0	0	0	0	0	0	0	0	0	0	0	0	0	0	0	0	0	0	0
Bacteria; Firmicutes; Clostridia; Clostridiales; Ruminococcaceae; Ruminococcaceae-UCG-005; human-gut-metagenome	0	0	0	0	0	0	0	0	0	0	0	5	0	0	0	0	0	0	0	0	0	0	0	0
Bacteria; Firmicutes; Clostridia; Clostridiales; Ruminococcaceae; Ruminococcaceae-UCG-005; uncultured-Ruminococcaceae-bacterium	0	0	0	0	0	0	0	0	0	0	0	8	0	0	0	0	0	0	0	0	0	0	0	0
Bacteria; Firmicutes; Clostridia; Clostridiales; Ruminococcaceae; Ruminococcaceae-UCG-005	0	3	0	0	0	7	0	5	8	0	0	0	0	0	0	0	3	0	0	0	0	0	0	0
Bacteria; Firmicutes; Clostridia; Clostridiales; Ruminococcaceae; Ruminococcaceae-UCG-007	0	0	0	0	0	0	0	0	0	0	0	0	0	2	0	0	0	0	0	0	0	0	0	0
Bacteria; Firmicutes; Clostridia; Clostridiales; Ruminococcaceae; Ruminococcaceae-UCG-009; uncultured-bacterium	3	0	0	0	0	0	0	0	0	0	0	0	0	0	0	0	0	0	0	0	0	0	0	0
Bacteria; Firmicutes; Clostridia; Clostridiales; Ruminococcaceae; Ruminococcaceae-UCG-009	0	0	0	0	0	0	0	0	0	2	0	0	0	0	0	0	0	0	0	0	0	0	0	0
Bacteria; Firmicutes; Clostridia; Clostridiales; Ruminococcaceae; Ruminococcaceae-UCG-010; bacterium-enrichment-culture-clone-BBMC-9	5	11	3	0	18	0	0	0	0	2	0	3	0	0	0	0	0	3	0	0	0	0	0	0
Bacteria; Firmicutes; Clostridia; Clostridiales; Ruminococcaceae; Ruminococcaceae-UCG-010; uncultured-Clostridia-bacterium	0	2	0	0	3	0	0	2	2	0	0	3	0	0	0	0	0	0	2	0	0	0	0	0
Bacteria; Firmicutes; Clostridia; Clostridiales; Ruminococcaceae; Ruminococcaceae-UCG-010; uncultured-Clostridiales-bacterium	0	0	0	0	0	0	0	0	0	0	0	2	0	0	0	0	0	0	0	0	0	0	0	0
Bacteria; Firmicutes; Clostridia; Clostridiales; Ruminococcaceae; Ruminococcaceae-UCG-010; uncultured-bacterium	2	5	0	2	13	0	2	2	11	4	2	14	3	0	4	0	2	0	3	0	3	0	0	0
Bacteria; Firmicutes; Clostridia; Clostridiales; Ruminococcaceae; Ruminococcaceae-UCG-010; uncultured-prokaryote	5	5	0	2	15	3	6	7	15	14	5	17	0	0	3	8	3	3	6	0	8	2	0	0
Bacteria; Firmicutes; Clostridia; Clostridiales; Ruminococcaceae; Ruminococcaceae-UCG-010	12	12	7	6	15	6	7	13	9	21	13	25	5	0	2	2	13	0	7	0	7	0	4	0
Bacteria; Firmicutes; Clostridia; Clostridiales; Ruminococcaceae; Ruminococcaceae-UCG-013; uncultured-rumen-bacterium	0	0	0	3	2	0	0	0	0	0	0	0	0	0	0	0	0	0	0	0	0	0	0	0
Bacteria; Firmicutes; Clostridia; Clostridiales; Ruminococcaceae; Ruminococcaceae-UCG-013	0	0	0	0	0	0	0	3	0	0	0	0	0	0	0	0	0	0	0	0	0	0	0	0
Bacteria; Firmicutes; Clostridia; Clostridiales; Ruminococcaceae; Ruminococcaceae-UCG-014	0	0	0	0	0	0	0	0	2	0	0	0	0	0	0	0	0	0	0	0	0	0	0	0
Bacteria; Firmicutes; Clostridia; Clostridiales; Ruminococcaceae; Ruminococcaceae-V9D2013-group;Ambiguous_taxa	0	0	0	0	3	0	0	0	0	4	0	0	0	0	0	0	0	0	0	0	0	0	0	0
Bacteria; Firmicutes; Clostridia; Clostridiales; Ruminococcaceae; Ruminococcaceae-V9D2013-group; uncultured-rumen-bacterium	0	0	0	0	0	0	0	0	0	0	0	5	0	0	0	0	0	0	0	0	0	0	0	0
Bacteria; Firmicutes; Clostridia; Clostridiales; Ruminococcaceae; Ruminococcus-1	0	2	4	0	8	0	0	0	3	0	3	0	0	0	0	0	0	0	0	0	0	0	0	0
Bacteria; Firmicutes; Clostridia; Clostridiales; Ruminococcaceae; Sporobacter	0	0	0	0	0	0	0	0	0	0	2	0	0	0	0	0	0	0	3	0	0	0	0	0
Bacteria; Firmicutes; Clostridia; Clostridiales; Ruminococcaceae; UBA1819	0	0	0	0	0	0	0	0	4	0	0	6	0	0	0	0	0	0	0	0	0	0	0	0
Bacteria; Firmicutes; Clostridia; Clostridiales; Ruminococcaceae; [Eubacterium]-coprostanoligenes-group; Firmicutes-bacterium-ADurb.Bin300	0	0	2	0	0	0	0	0	0	0	0	0	0	0	0	0	0	0	0	0	0	0	0	0
Bacteria; Firmicutes; Clostridia; Clostridiales; Ruminococcaceae; [Eubacterium]-coprostanoligenes-group; uncultured-Clostridia-bacterium	0	0	2	0	3	0	0	5	4	0	4	4	0	0	0	0	0	0	0	0	0	0	0	0
Bacteria; Firmicutes; Clostridia; Clostridiales; Ruminococcaceae; [Eubacterium]-coprostanoligenes-group; uncultured-Clostridium-sp.	0	0	0	0	0	3	0	0	0	0	0	0	0	0	0	0	0	0	0	0	0	0	0	0
Bacteria; Firmicutes; Clostridia; Clostridiales; Ruminococcaceae; [Eubacterium]-coprostanoligenes-group	0	3	0	0	2	0	0	0	3	0	0	9	0	0	0	0	0	0	3	0	0	0	0	0
Bacteria; Firmicutes; Clostridia; Clostridiales; Ruminococcaceae; uncultured; Anaerofilum-sp.-Marseille-P3374	0	0	0	0	0	0	0	0	0	3	0	0	0	0	0	0	0	0	0	0	2	0	0	0
Bacteria; Firmicutes; Clostridia; Clostridiales; Ruminococcaceae; uncultured; uncultured-bacterium	2	6	6	0	8	5	0	4	4	0	4	6	3	0	0	5	0	0	2	0	0	0	6	0
Bacteria; Firmicutes; Clostridia; Clostridiales; Ruminococcaceae; uncultured	0	8	0	0	4	0	0	3	2	0	0	0	0	0	0	0	0	0	0	0	0	0	0	0
Bacteria; Firmicutes; Clostridia; Clostridiales; Ruminococcaceae	0	15	0	0	6	2	2	0	4	5	2	25	4	2	2	0	0	0	6	0	0	0	0	0
Bacteria; Firmicutes; Clostridia; Clostridiales; Syntrophomonadaceae; Syntrophomonas; bacterium-enrichment-culture-clone-BA63	0	0	0	0	0	0	0	0	0	0	0	5	0	0	0	0	0	0	0	0	0	0	0	0
Bacteria; Firmicutes; Clostridia; Clostridiales; Syntrophomonadaceae; uncultured; uncultured-Syntrophomonas-sp.	0	0	0	0	0	0	0	0	4	0	0	0	0	0	0	0	0	0	0	0	0	0	0	0
Bacteria; Firmicutes; Clostridia; Clostridiales; Syntrophomonadaceae	0	0	0	0	3	0	0	3	3	0	0	0	0	0	0	0	0	0	0	0	0	0	0	0
Bacteria; Firmicutes; Clostridia; Clostridiales	5	13	6	3	26	5	19	20	21	18	8	34	4	7	0	4	14	0	5	0	5	3	0	0
Bacteria; Firmicutes; Clostridia; D8A-2; uncultured-Clostridia-bacterium; uncultured-Clostridia-bacterium; uncultured-Clostridia-bacterium	0	0	0	0	0	0	0	0	0	0	0	2	0	0	0	0	0	0	0	0	0	0	0	0
Bacteria; Firmicutes; Clostridia; D8A-2	0	3	0	0	0	0	0	0	0	0	0	0	0	0	0	0	0	0	0	0	0	0	0	0
Bacteria; Firmicutes; Clostridia; DTU014; uncultured-Firmicutes-bacterium; uncultured-Firmicutes-bacterium; uncultured-Firmicutes-bacterium	0	0	0	0	4	0	0	0	0	5	0	0	0	0	0	0	0	0	0	0	0	0	0	0
Bacteria; Firmicutes; Clostridia; DTU014; uncultured-bacterium; uncultured-bacterium; uncultured-bacterium	3	13	4	4	13	6	4	11	6	8	9	11	0	0	4	0	6	0	5	0	6	0	3	0
Bacteria; Firmicutes; Clostridia; Thermoanaerobacterales; SRB2	0	0	0	0	2	0	0	0	0	0	0	0	0	0	0	0	0	0	0	0	0	0	0	0
Bacteria; Firmicutes; Clostridia; uncultured-Clostridia-bacterium; uncultured-Clostridia-bacterium; uncultured-Clostridia-bacterium; uncultured-Clostridia-bacterium	0	0	0	0	5	0	0	0	0	0	0	0	0	0	0	0	0	0	0	0	0	0	0	0
Bacteria; Firmicutes; Erysipelotrichia; Erysipelotrichales; Erysipelotrichaceae; Catenibacterium;Ambiguous_taxa	0	0	0	0	2	0	0	0	0	0	0	0	0	0	0	0	0	0	0	0	0	0	0	0
Bacteria; Firmicutes; Erysipelotrichia; Erysipelotrichales; Erysipelotrichaceae; Erysipelotrichaceae-UCG-004; uncultured-bacterium	0	4	0	0	3	0	0	0	3	0	0	2	0	0	0	0	0	0	0	0	0	0	0	0
Bacteria; Firmicutes; Erysipelotrichia; Erysipelotrichales; Erysipelotrichaceae; Erysipelotrichaceae-UCG-004	19	49	19	2	73	15	12	31	30	44	35	53	8	5	25	22	26	5	30	2	28	9	9	0
Bacteria; Firmicutes; Limnochordia; Limnochordales; Limnochordaceae;Ambiguous_taxa;Ambiguous_taxa	0	0	0	0	2	0	0	0	0	0	0	2	0	0	0	0	0	0	3	0	0	0	0	0
Bacteria; Firmicutes; Limnochordia; Limnochordales; Limnochordaceae; uncultured-Clostridia-bacterium; uncultured-Clostridia-bacterium	0	0	0	0	0	0	0	2	0	0	0	0	0	0	0	0	0	0	0	0	0	0	0	0
Bacteria; Firmicutes; Limnochordia; Limnochordales; Limnochordaceae; uncultured-bacterium; uncultured-bacterium	8	9	11	0	13	7	3	7	5	7	8	20	7	0	0	3	4	0	0	0	8	0	3	0
Bacteria; Firmicutes; Limnochordia; Limnochordales; Limnochordaceae	3	0	0	0	5	0	0	0	0	0	0	4	0	0	0	0	0	0	0	0	0	0	0	0
Bacteria; Firmicutes; Negativicutes; Selenomonadales; Acidaminococcaceae; Acidaminococcus;Ambiguous_taxa	0	0	0	0	0	0	0	0	2	0	0	0	0	0	0	0	0	0	0	0	0	0	0	0
Bacteria; Firmicutes; Negativicutes; Selenomonadales; Veillonellaceae; Dialister	0	2	0	0	0	0	0	0	2	0	0	2	0	0	0	0	0	0	0	0	0	0	0	0
Bacteria; Firmicutes; Negativicutes; Selenomonadales; Veillonellaceae; Mitsuokella	0	0	0	0	0	0	0	0	4	0	0	0	0	0	0	0	0	0	0	0	0	0	0	0
Bacteria; Firmicutes; Negativicutes; Selenomonadales; Veillonellaceae; uncultured; uncultured-organism	0	0	0	0	3	0	0	0	0	0	0	0	0	0	0	0	0	0	0	0	0	0	0	0
Bacteria; Firmicutes; Negativicutes; Selenomonadales; Veillonellaceae	0	0	0	0	0	0	0	0	0	0	0	4	0	0	0	0	0	0	0	0	0	0	0	0
Bacteria; Firmicutes	0	0	0	4	0	0	0	0	3	2	0	2	0	0	0	0	0	0	0	0	0	0	0	0
Bacteria; Fusobacteria; Fusobacteriia; Fusobacteriales; Leptotrichiaceae; uncultured; uncultured-microorganism	0	0	0	0	0	0	0	0	0	0	0	2	0	0	0	0	0	0	0	0	0	0	0	0
Bacteria; Gemmatimonadetes; Gemmatimonadetes; Gemmatimonadales; Gemmatimonadaceae; Gemmatimonas	0	2	0	0	0	0	0	0	0	0	0	2	0	0	0	0	0	0	0	0	0	0	0	0
Bacteria; Gemmatimonadetes; Gemmatimonadetes; Gemmatimonadales; Gemmatimonadaceae; Gemmatirosa; uncultured-bacterium	0	3	0	0	0	0	0	5	7	0	0	0	0	0	0	0	0	0	0	0	0	0	0	0
Bacteria; Gemmatimonadetes; Gemmatimonadetes; Gemmatimonadales; Gemmatimonadaceae; Gemmatirosa; uncultured-soil-bacterium	0	0	0	0	2	0	0	0	0	0	0	0	0	0	0	0	0	0	0	0	0	0	0	0
Bacteria; Gemmatimonadetes; Gemmatimonadetes; Gemmatimonadales; Gemmatimonadaceae; uncultured; Gemmatimonas-sp.-WX54	0	2	0	2	0	0	0	0	0	0	3	0	0	0	0	0	0	0	2	0	0	0	0	0
Bacteria; Gemmatimonadetes; Gemmatimonadetes; Gemmatimonadales; Gemmatimonadaceae; uncultured; metagenome	0	0	0	0	0	0	0	0	0	0	0	2	0	0	0	0	0	0	0	0	0	0	0	0
Bacteria; Gemmatimonadetes; Gemmatimonadetes; Gemmatimonadales; Gemmatimonadaceae; uncultured; uncultured-Gemmatimonadetes-bacterium	0	0	0	0	0	0	0	0	0	0	0	0	0	0	0	0	0	0	2	0	0	0	0	0
Bacteria; Gemmatimonadetes; Gemmatimonadetes; Gemmatimonadales; Gemmatimonadaceae; uncultured; uncultured-alpha-proteobacterium	0	0	0	0	0	0	0	0	0	0	0	0	0	0	0	0	0	0	0	0	2	0	0	0
Bacteria; Gemmatimonadetes; Gemmatimonadetes; Gemmatimonadales; Gemmatimonadaceae; uncultured; uncultured-bacterium	0	0	0	0	10	0	0	0	0	0	0	3	0	0	0	0	0	0	4	0	0	0	0	0
Bacteria; Gemmatimonadetes; Gemmatimonadetes; Gemmatimonadales; Gemmatimonadaceae; uncultured; uncultured-low-G+C-Gram-positive-bacterium	0	0	0	0	0	0	0	0	0	0	2	0	0	0	0	0	0	0	0	0	0	0	0	0
Bacteria; Gemmatimonadetes; Gemmatimonadetes; Gemmatimonadales; Gemmatimonadaceae; uncultured; uncultured-proteobacterium	0	0	0	0	7	0	0	0	0	0	0	0	0	0	0	0	3	0	0	0	0	0	0	0
Bacteria; Gemmatimonadetes; Gemmatimonadetes; Gemmatimonadales; Gemmatimonadaceae; uncultured	0	3	0	0	0	0	0	0	0	0	0	5	2	0	0	0	0	0	0	0	5	0	0	0
Bacteria; Gemmatimonadetes; Gemmatimonadetes; Gemmatimonadales; Gemmatimonadaceae	0	0	0	0	0	2	0	0	0	2	0	0	0	0	0	0	0	0	0	0	0	0	0	0
Bacteria; Gemmatimonadetes; Longimicrobia; Longimicrobiales; Longimicrobiaceae; uncultured-bacterium; uncultured-bacterium	0	0	0	0	2	0	0	0	0	4	0	0	0	0	0	0	0	0	0	0	0	0	0	0
Bacteria; Gemmatimonadetes; Longimicrobia; Longimicrobiales; Longimicrobiaceae	0	0	0	0	0	0	0	0	0	0	0	2	0	0	0	0	0	0	0	0	0	0	0	0
Bacteria; Gemmatimonadetes; S0134-terrestrial-group; uncultured-bacterium; uncultured-bacterium; uncultured-bacterium; uncultured-bacterium	0	0	0	0	2	0	0	0	0	0	0	0	0	0	0	0	0	0	0	0	0	0	0	0
Bacteria; Hydrogenedentes; Hydrogenedentia; Hydrogenedentiales; Hydrogenedensaceae; uncultured-bacterium-SJP-3; uncultured-bacterium-SJP-3	0	0	0	0	0	0	0	0	0	0	0	2	0	0	0	0	0	0	0	0	0	0	0	0
Bacteria; Kiritimatiellaeota; Kiritimatiellae; WCHB1-41; bacterium-enrichment-culture-clone-JCA3; bacterium-enrichment-culture-clone-JCA3; bacterium-enrichment-culture-clone-JCA3	9	17	8	0	36	8	11	12	18	10	9	28	6	7	12	12	8	3	10	0	12	6	5	0
Bacteria; Kiritimatiellaeota; Kiritimatiellae; WCHB1-41	2	0	0	0	4	0	0	0	0	0	0	0	0	0	0	0	0	0	0	0	0	0	0	0
Bacteria; Lentisphaerae; Lentisphaeria; Victivallales; Victivallaceae; Victivallis;Ambiguous_taxa	0	7	0	0	8	4	0	0	0	0	4	0	0	0	0	0	2	0	0	0	0	0	0	0
Bacteria; Lentisphaerae; Lentisphaeria; Victivallales; Victivallaceae; Victivallis	9	0	3	0	0	0	0	0	9	5	3	22	6	3	0	0	3	0	0	0	2	0	0	0
Bacteria; Lentisphaerae; Lentisphaeria; Victivallales; Victivallaceae; uncultured-Lentisphaerae-bacterium; uncultured-Lentisphaerae-bacterium	4	4	0	0	12	0	0	0	2	0	5	5	0	0	3	0	3	0	0	0	5	0	0	0
Bacteria; Lentisphaerae; Lentisphaeria; Victivallales; Victivallaceae; uncultured-bacterium; uncultured-bacterium	0	0	0	0	0	0	0	0	0	0	0	2	0	0	0	0	0	0	0	0	0	0	0	0
Bacteria; Lentisphaerae; Lentisphaeria; Victivallales; Victivallaceae; uncultured-organism; uncultured-organism	0	2	0	0	0	0	0	0	0	0	0	0	0	0	0	0	0	0	0	0	0	0	0	0
Bacteria; Lentisphaerae; Lentisphaeria; Victivallales; Victivallaceae	0	0	0	0	0	0	0	0	2	0	0	2	0	0	0	0	0	0	0	0	0	0	0	0
Bacteria; Lentisphaerae; Lentisphaeria; Victivallales; vadinBE97; uncultured-bacterium; uncultured-bacterium	0	0	0	0	0	0	0	2	0	0	0	0	0	0	0	0	0	0	0	0	0	0	0	0
Bacteria; Lentisphaerae; Lentisphaeria; Victivallales; vadinBE97; uncultured-rumen-bacterium; uncultured-rumen-bacterium	0	0	0	0	6	0	3	0	0	0	0	0	0	0	0	0	0	0	0	0	0	0	0	0
Bacteria; Lentisphaerae; Lentisphaeria; Victivallales; vadinBE97	0	0	0	0	0	0	0	4	0	0	5	14	0	0	0	0	4	0	0	0	2	0	0	0
Bacteria; Lentisphaerae; Oligosphaeria; Oligosphaerales; Lenti-02; uncultured-bacterium; uncultured-bacterium	0	0	0	0	0	0	0	0	0	0	2	0	0	0	0	0	0	0	0	0	0	0	0	0
Bacteria; Lentisphaerae; Oligosphaeria; Oligosphaerales; Oligosphaeraceae; ADurb.Bin063-2; uncultured-bacterium	7	5	8	0	21	12	10	16	10	22	8	21	0	3	5	3	8	0	9	0	13	4	7	0
Bacteria; Lentisphaerae; Oligosphaeria; Oligosphaerales; Oligosphaeraceae; Oligosphaera; uncultured-bacterium	66	124	84	35	205	104	60	114	178	129	108	291	36	26	62	51	87	24	120	9	50	39	46	7
Bacteria; Lentisphaerae; Oligosphaeria; Oligosphaerales; Oligosphaeraceae; Oligosphaera	0	0	0	0	0	0	0	0	0	0	2	0	0	0	3	0	0	0	0	0	0	0	0	0
Bacteria; Lentisphaerae; Oligosphaeria; Oligosphaerales; Oligosphaeraceae; Z20; uncultured-Lentisphaerae-bacterium	17	31	16	4	35	13	10	23	48	12	14	71	9	6	16	6	13	9	17	5	12	6	5	0
Bacteria; Lentisphaerae; Oligosphaeria; Oligosphaerales; Oligosphaeraceae; horsej-a03	0	0	0	0	0	0	0	2	0	0	0	0	0	0	0	0	0	0	0	0	0	0	0	0
Bacteria; Nitrospirae; Nitrospira; Nitrospirales; Nitrospiraceae; Nitrospira; Nitrospira-sp.-enrichment-culture-clone-LUA16	0	0	0	0	0	0	0	0	0	0	0	5	0	0	0	0	0	0	0	0	0	0	0	0
Bacteria; Nitrospirae; Nitrospira; Nitrospirales; Nitrospiraceae; Nitrospira; uncultured-organism	0	0	0	0	0	0	4	0	0	0	4	0	0	0	0	0	3	0	0	0	0	0	0	0
Bacteria; Nitrospirae; Nitrospira; Nitrospirales; Nitrospiraceae; Nitrospira; uncultured-soil-bacterium	0	3	0	0	0	0	0	0	0	0	0	0	0	0	0	0	0	0	0	0	0	0	0	0
Bacteria; Nitrospirae; Nitrospira; Nitrospirales; Nitrospiraceae; Nitrospira	2	0	7	0	0	0	0	4	2	0	0	0	0	0	0	0	0	0	3	0	0	0	0	0
Bacteria; Omnitrophicaeota; Omnitrophia; Omnitrophales; Omnitrophaceae; Candidatus-Omnitrophus; uncultured-bacterium	0	0	0	0	0	0	0	0	0	0	0	0	0	0	0	0	2	0	0	0	0	0	0	0
Bacteria; Omnitrophicaeota; uncultured-bacterium; uncultured-bacterium; uncultured-bacterium; uncultured-bacterium; uncultured-bacterium	0	0	0	0	0	0	0	0	0	0	0	3	0	0	0	0	0	0	0	0	0	0	0	0
Bacteria; Patescibacteria; Gracilibacteria; Candidatus-Peribacteria; metagenome; metagenome; metagenome	0	3	0	0	0	0	0	0	0	0	0	0	0	0	0	0	0	0	0	0	0	0	0	0
Bacteria; Patescibacteria; Saccharimonadia; Saccharimonadales; Saccharimonadaceae; Candidatus-Saccharibacteria-bacterium-RAAC3_TM7_1; Candidatus-Saccharibacteria-bacterium-RAAC3_TM7_1	0	0	0	0	0	0	0	0	0	0	0	0	0	0	0	0	0	115	185	0	0	12	348	0
Bacteria; Patescibacteria; Saccharimonadia; Saccharimonadales; Saccharimonadaceae; uncultured-bacterium; uncultured-bacterium	0	0	0	0	0	0	0	0	0	0	0	0	0	0	5	51	0	39	7	0	0	27	88	0
Bacteria; Patescibacteria; Saccharimonadia; Saccharimonadales; uncultured-Sphingobium-sp.; uncultured-Sphingobium-sp.; uncultured-Sphingobium-sp.	0	0	0	0	0	0	0	0	0	0	0	0	0	0	0	0	0	0	5	0	0	0	0	0
Bacteria; Patescibacteria; Saccharimonadia; Saccharimonadales	0	0	0	0	0	0	0	0	0	0	0	14	0	2	0	2	0	0	7	0	0	0	0	0
Bacteria; Planctomycetes; BD7-11; uncultured-bacterium; uncultured-bacterium; uncultured-bacterium; uncultured-bacterium	0	0	0	0	0	0	0	0	0	0	0	3	0	0	0	0	0	0	0	0	0	0	0	0
Bacteria; Planctomycetes; OM190; metagenome; metagenome; metagenome; metagenome	0	0	0	0	0	0	0	0	0	0	0	2	0	0	0	0	0	0	0	0	0	0	0	0
Bacteria; Planctomycetes; OM190; uncultured-bacterium; uncultured-bacterium; uncultured-bacterium; uncultured-bacterium	0	2	0	0	2	0	0	0	0	0	0	0	0	0	3	0	0	0	0	0	0	0	0	0
Bacteria; Planctomycetes; OM190	0	0	0	0	0	0	4	3	3	0	0	0	0	0	0	0	0	0	0	0	0	0	0	0
Bacteria; Planctomycetes; Phycisphaerae; MSBL9; KCLunmb-38-53; uncultured-organism; uncultured-organism	0	2	0	0	0	0	0	0	0	0	0	0	0	0	0	0	0	0	0	0	0	0	0	0
Bacteria; Planctomycetes; Phycisphaerae; Phycisphaerales; Phycisphaeraceae; CL500-3; uncultured-bacterium	0	0	0	0	0	0	0	0	0	0	0	4	0	0	0	0	0	2	0	0	0	0	0	0
Bacteria; Planctomycetes; Phycisphaerae; Phycisphaerales; Phycisphaeraceae; SM1A02; metagenome	0	0	0	0	2	0	0	0	0	0	0	0	0	0	0	0	0	0	0	0	0	0	0	0
Bacteria; Planctomycetes; Phycisphaerae; Phycisphaerales; Phycisphaeraceae; SM1A02; uncultured-bacterium	2	19	0	0	0	0	0	0	0	0	0	0	0	0	0	0	0	0	0	0	0	0	0	0
Bacteria; Planctomycetes; Phycisphaerae; Phycisphaerales; Phycisphaeraceae; SM1A02	0	0	0	0	2	0	0	0	3	0	0	0	0	0	0	0	0	0	0	0	0	0	0	0
Bacteria; Planctomycetes; Phycisphaerae; Tepidisphaerales; Tepidisphaeraceae; Tepidisphaera; uncultured-bacterium	0	0	0	0	0	0	0	0	0	0	0	0	0	0	0	92	0	3	2	0	0	23	7	0
Bacteria; Planctomycetes; Phycisphaerae; Tepidisphaerales; Tepidisphaeraceae; uncultured-bacterium; uncultured-bacterium	0	0	0	0	0	0	0	0	0	0	0	0	0	0	12	9	0	6	5	0	0	0	17	0
Bacteria; Planctomycetes; Phycisphaerae; Tepidisphaerales; Tepidisphaeraceae; uncultured-planctomycete; uncultured-planctomycete	0	0	0	0	0	0	0	0	0	0	0	0	0	0	0	0	0	0	5	0	0	0	0	0
Bacteria; Planctomycetes; Phycisphaerae; Tepidisphaerales; WD2101-soil-group; uncultured-bacterium; uncultured-bacterium	0	2	0	0	0	0	0	0	0	0	0	0	0	0	0	3	0	0	0	0	0	0	0	0
Bacteria; Planctomycetes; Phycisphaerae; Tepidisphaerales; WD2101-soil-group	0	0	0	0	0	0	0	0	0	0	0	2	0	0	0	0	0	0	0	0	0	0	0	0
Bacteria; Planctomycetes; Phycisphaerae; mle1-8	0	3	0	0	5	0	0	3	5	0	7	11	0	0	0	0	0	0	3	0	3	0	2	0
Bacteria; Planctomycetes; Phycisphaerae	0	5	4	0	7	0	0	5	0	0	0	12	0	2	0	0	5	0	0	0	0	0	4	0
Bacteria; Planctomycetes; Pla4-lineage; metagenome; metagenome; metagenome; metagenome	0	0	0	0	0	0	0	0	0	0	0	5	0	0	0	0	0	0	0	0	0	0	0	0
Bacteria; Planctomycetes; Pla4-lineage; uncultured-bacterium; uncultured-bacterium; uncultured-bacterium; uncultured-bacterium	0	0	0	0	4	0	0	0	0	0	0	0	0	0	0	0	0	0	0	0	0	0	0	0
Bacteria; Planctomycetes; Planctomycetacia; Gemmatales; Gemmataceae; Fimbriiglobus	0	0	0	0	0	0	0	0	0	0	0	7	0	0	0	0	0	0	0	0	0	0	0	0
Bacteria; Planctomycetes; Planctomycetacia; Gemmatales; Gemmataceae; Gemmata; uncultured-bacterium	0	0	0	0	0	0	0	2	0	0	0	0	0	0	0	0	0	0	0	0	0	0	0	0
Bacteria; Planctomycetes; Planctomycetacia; Gemmatales; Gemmataceae; Gemmata	0	3	0	0	0	0	0	3	0	0	0	0	0	0	0	0	0	0	0	0	0	0	0	0
Bacteria; Planctomycetes; Planctomycetacia; Gemmatales; Gemmataceae; Zavarzinella; uncultured-Zavarzinella-sp.	0	0	0	0	0	0	0	0	0	0	0	3	0	0	0	0	0	0	0	0	0	0	0	0
Bacteria; Planctomycetes; Planctomycetacia; Gemmatales; Gemmataceae; uncultured;Ambiguous_taxa	0	0	0	0	0	0	0	0	0	4	0	0	0	0	0	0	0	0	0	0	0	0	0	0
Bacteria; Planctomycetes; Planctomycetacia; Gemmatales; Gemmataceae; uncultured; uncultured-bacterium	0	0	0	0	2	0	0	0	3	0	0	2	0	0	0	0	0	0	0	0	0	0	0	0
Bacteria; Planctomycetes; Planctomycetacia; Gemmatales; Gemmataceae; uncultured	0	0	2	0	3	2	0	2	5	2	2	3	0	0	0	0	0	0	0	0	2	0	0	0
Bacteria; Planctomycetes; Planctomycetacia; Isosphaerales; Isosphaeraceae; Aquisphaera; uncultured-bacterium	0	0	0	0	0	5	0	0	0	0	0	0	0	0	0	0	0	0	0	0	0	0	0	0
Bacteria; Planctomycetes; Planctomycetacia; Isosphaerales; Isosphaeraceae; Singulisphaera; uncultured-bacterium	0	2	0	0	0	0	0	0	0	0	0	0	0	0	0	0	0	0	0	0	0	0	0	0
Bacteria; Planctomycetes; Planctomycetacia; Isosphaerales; Isosphaeraceae; Singulisphaera	0	0	0	0	3	0	0	0	5	0	0	0	0	0	0	0	0	0	0	0	0	0	0	0
Bacteria; Planctomycetes; Planctomycetacia; Isosphaerales; Isosphaeraceae; uncultured;Ambiguous_taxa	0	0	0	0	0	0	0	3	0	0	0	0	0	0	0	0	0	0	0	0	0	0	0	0
Bacteria; Planctomycetes; Planctomycetacia; Isosphaerales; Isosphaeraceae; uncultured; Isosphaera-sp.-SD2-3	0	0	0	0	0	6	0	0	0	0	0	0	0	0	0	0	0	0	0	0	0	0	0	0
Bacteria; Planctomycetes; Planctomycetacia; Isosphaerales; Isosphaeraceae; uncultured; uncultured-bacterium	0	0	0	0	0	3	0	0	0	0	0	0	0	0	0	0	0	0	0	0	0	0	0	0
Bacteria; Planctomycetes; Planctomycetacia; Isosphaerales; Isosphaeraceae; uncultured	0	0	0	0	0	0	2	0	2	0	0	2	0	0	2	0	0	0	0	0	0	0	0	0
Bacteria; Planctomycetes; Planctomycetacia; Isosphaerales; Isosphaeraceae	7	9	3	2	20	6	4	9	16	15	8	29	4	2	3	0	5	0	7	0	8	3	2	0
Bacteria; Planctomycetes; Planctomycetacia; Pirellulales; Pirellulaceae; Candidatus-Anammoximicrobium; uncultured-bacterium	0	0	0	0	0	0	0	0	2	0	0	0	0	0	0	0	0	0	0	0	0	0	0	0
Bacteria; Planctomycetes; Planctomycetacia; Pirellulales; Pirellulaceae; Pir4-lineage; uncultured-Pirellula-sp.	0	0	0	0	2	0	0	0	0	0	0	0	0	0	0	0	0	0	0	0	0	0	0	0
Bacteria; Planctomycetes; Planctomycetacia; Pirellulales; Pirellulaceae; Pirellula; bacterium-enrichment-culture-clone-B70(2011)	2	0	3	0	0	0	0	0	0	0	0	0	0	0	0	0	0	0	0	0	3	0	0	0
Bacteria; Planctomycetes; Planctomycetacia; Pirellulales; Pirellulaceae; Pirellula; uncultured-Pasteuria-sp.	0	0	0	0	2	0	2	0	0	0	0	0	0	0	0	0	0	0	0	0	0	0	0	0
Bacteria; Planctomycetes; Planctomycetacia; Pirellulales; Pirellulaceae; Roseimaritima	2	0	0	0	0	0	0	0	0	0	0	0	0	0	0	0	0	0	0	0	0	0	0	0
Bacteria; Planctomycetes; Planctomycetacia; Pirellulales; Pirellulaceae; uncultured;Ambiguous_taxa	0	0	0	0	0	0	0	0	0	2	0	0	0	0	0	0	0	0	0	0	0	0	0	0
Bacteria; Planctomycetes; Planctomycetacia; Pirellulales; Pirellulaceae; uncultured; metagenome	0	0	0	0	0	0	0	0	0	0	2	0	0	0	0	0	0	0	2	0	0	0	0	0
Bacteria; Planctomycetes; Planctomycetacia; Pirellulales; Pirellulaceae; uncultured; uncultured-Planctomycetaceae-bacterium	0	0	0	0	0	0	0	0	0	0	0	4	0	0	0	0	0	0	0	0	0	0	0	0
Bacteria; Planctomycetes; Planctomycetacia; Pirellulales; Pirellulaceae; uncultured; uncultured-bacterium	5	5	0	0	7	3	0	0	9	3	2	11	3	0	0	0	4	0	0	0	0	0	0	0
Bacteria; Planctomycetes; Planctomycetacia; Pirellulales; Pirellulaceae; uncultured	0	0	0	0	0	0	0	0	4	3	0	4	0	0	0	0	0	0	3	0	0	0	0	0
Bacteria; Planctomycetes; Planctomycetacia; Planctomycetales; Rubinisphaeraceae; Planctomicrobium	4	0	0	0	0	0	0	0	0	0	0	0	0	0	0	0	0	0	0	0	0	0	0	0
Bacteria; Planctomycetes; Planctomycetacia; Planctomycetales; Rubinisphaeraceae; SH-PL14; uncultured-Planctomycetaceae-bacterium	0	0	0	0	2	0	0	0	0	0	0	0	0	0	0	0	0	0	0	0	0	0	0	0
Bacteria; Planctomycetes; Planctomycetacia; Planctomycetales; Rubinisphaeraceae; SH-PL14; uncultured-bacterium	0	4	0	0	0	0	0	0	0	0	0	0	0	0	0	0	0	0	0	0	0	0	0	0
Bacteria; Planctomycetes; Planctomycetacia; Planctomycetales; Rubinisphaeraceae; SH-PL14	0	0	0	0	0	0	0	0	0	0	0	5	0	0	0	0	0	0	0	0	0	0	0	0
Bacteria; Planctomycetes; Planctomycetacia; Planctomycetales; Rubinisphaeraceae; uncultured; uncultured-bacterium	0	2	0	0	0	0	0	0	5	0	0	0	0	0	3	0	0	0	0	0	0	0	0	0
Bacteria; Planctomycetes; Planctomycetacia; Planctomycetales; Schlesneriaceae; Planctopirus; uncultured-planctomycete	0	0	3	0	0	0	0	0	0	0	0	0	0	0	0	0	0	0	0	0	0	0	0	0
Bacteria; Planctomycetes; Planctomycetacia; Planctomycetales; uncultured	2	0	0	0	3	0	3	0	0	0	0	0	0	0	0	0	0	0	0	0	0	0	0	0
Bacteria; Proteobacteria; Alphaproteobacteria; Acetobacterales; Acetobacteraceae; Acidocella; uncultured-Acidocella-sp.	2	0	0	0	0	0	0	0	0	0	0	0	0	0	0	0	0	0	0	0	0	0	0	0
Bacteria; Proteobacteria; Alphaproteobacteria; Acetobacterales; Acetobacteraceae; Belnapia;Ambiguous_taxa	0	0	0	0	0	0	0	0	0	0	0	0	0	0	0	8	0	13	0	0	0	0	0	0
Bacteria; Proteobacteria; Alphaproteobacteria; Acetobacterales; Acetobacteraceae; Belnapia; uncultured-bacterium	0	0	0	0	0	0	0	0	0	0	0	0	0	0	10	0	0	0	0	0	0	0	0	0
Bacteria; Proteobacteria; Alphaproteobacteria; Acetobacterales; Acetobacteraceae; Belnapia	0	0	0	0	0	0	0	0	0	0	0	0	0	0	0	11	0	0	0	0	0	19	24	0
Bacteria; Proteobacteria; Alphaproteobacteria; Acetobacterales; Acetobacteraceae; Muricoccus	0	0	0	0	0	0	0	0	0	0	0	0	0	0	6	0	0	0	0	0	0	0	0	0
Bacteria; Proteobacteria; Alphaproteobacteria; Acetobacterales; Acetobacteraceae; Roseomonas; Acetobacteraceae-bacterium-AaMG19	0	0	0	0	0	0	0	0	0	0	0	0	0	0	0	35	0	0	0	0	0	0	0	0
Bacteria; Proteobacteria; Alphaproteobacteria; Acetobacterales; Acetobacteraceae; Roseomonas; Roseomonas-sp.-Atb2	0	0	0	0	0	0	0	0	0	0	0	0	0	0	16	0	0	0	0	0	0	0	0	0
Bacteria; Proteobacteria; Alphaproteobacteria; Acetobacterales; Acetobacteraceae; Roseomonas; Roseomonas-sp.-Sr43	0	0	0	0	0	0	0	0	0	0	0	0	30	61	0	36	0	31	0	0	0	0	69	41
Bacteria; Proteobacteria; Alphaproteobacteria; Acetobacterales; Acetobacteraceae; Roseomonas; Roseomonas-sp.-tsz20	0	0	0	0	0	0	0	0	0	0	0	0	0	0	20	27	0	13	0	0	0	0	64	0
Bacteria; Proteobacteria; Alphaproteobacteria; Acetobacterales; Acetobacteraceae; Roseomonas; bacterium-ZSGR24	0	0	0	0	0	0	0	0	0	0	0	0	0	0	0	0	0	0	3	0	0	0	0	0
Bacteria; Proteobacteria; Alphaproteobacteria; Acetobacterales; Acetobacteraceae; Roseomonas; uncultured-Acetobacteraceae-bacterium	0	0	0	0	0	0	0	0	0	0	0	0	17	18	78	30	0	0	10	0	0	0	61	0
Bacteria; Proteobacteria; Alphaproteobacteria; Acetobacterales; Acetobacteraceae; Roseomonas; uncultured-Methylobacteriaceae-bacterium	0	0	0	0	0	0	0	0	0	0	0	0	0	0	21	0	0	0	0	0	0	0	0	0
Bacteria; Proteobacteria; Alphaproteobacteria; Acetobacterales; Acetobacteraceae; Roseomonas	0	0	0	0	0	0	6	0	0	0	0	2	216	162	574	483	44	320	138	33	51	121	350	0
Bacteria; Proteobacteria; Alphaproteobacteria; Acetobacterales; Acetobacteraceae; Rubritepida;Ambiguous_taxa	12	0	0	0	0	0	0	0	0	0	0	0	0	0	0	0	0	0	0	0	0	0	0	0
Bacteria; Proteobacteria; Alphaproteobacteria; Acetobacterales; Acetobacteraceae	0	0	0	0	0	0	0	0	0	0	0	7	0	0	8	0	0	0	25	7	0	0	0	0
Bacteria; Proteobacteria; Alphaproteobacteria; Azospirillales; Azospirillaceae; Skermanella	0	0	0	0	0	0	0	0	0	0	0	0	0	0	0	9	0	7	0	0	0	0	4	0
Bacteria; Proteobacteria; Alphaproteobacteria; Caedibacterales; Caedibacteraceae; Caedibacter;Ambiguous_taxa	0	0	0	0	0	0	0	0	0	0	0	0	0	0	0	0	0	0	0	0	0	0	3	0
Bacteria; Proteobacteria; Alphaproteobacteria; Caulobacterales; Caulobacteraceae; Brevundimonas	0	4	0	0	9	4	0	0	0	0	4	5	57	248	472	409	83	403	1705	148	81	191	286	32
Bacteria; Proteobacteria; Alphaproteobacteria; Caulobacterales; Caulobacteraceae; Caulobacter	0	0	0	0	5	3	3	0	0	0	0	5	0	0	12	7	4	0	7	0	0	0	5	0
Bacteria; Proteobacteria; Alphaproteobacteria; Caulobacterales; Caulobacteraceae; Phenylobacterium	0	0	0	0	0	0	0	5	0	4	0	2	0	0	0	0	0	0	5	0	0	0	0	0
Bacteria; Proteobacteria; Alphaproteobacteria; Caulobacterales; Caulobacteraceae; uncultured	0	0	0	0	0	0	0	4	0	0	0	0	0	0	4	4	0	0	0	0	0	0	0	0
Bacteria; Proteobacteria; Alphaproteobacteria; Caulobacterales; Hyphomonadaceae; Hirschia	0	2	0	0	0	0	0	0	0	0	0	0	0	0	0	0	0	0	0	0	0	0	0	0
Bacteria; Proteobacteria; Alphaproteobacteria; Caulobacterales; Hyphomonadaceae; SWB02; uncultured-alpha-proteobacterium	0	0	0	0	0	0	0	0	0	0	0	3	0	0	0	0	0	0	0	0	0	0	0	0
Bacteria; Proteobacteria; Alphaproteobacteria; Dongiales; Dongiaceae; Dongia	0	0	0	0	0	0	0	0	0	0	0	4	0	0	0	0	0	0	0	0	0	0	0	0
Bacteria; Proteobacteria; Alphaproteobacteria; Micavibrionales; Micavibrionaceae; uncultured; uncultured-organism	2	0	0	0	0	0	0	0	0	0	0	0	0	0	0	0	0	0	0	0	0	0	0	0
Bacteria; Proteobacteria; Alphaproteobacteria; Micavibrionales; uncultured; metagenome; metagenome	0	0	0	0	0	0	0	0	0	0	0	0	0	0	0	19	0	0	0	0	0	0	0	0
Bacteria; Proteobacteria; Alphaproteobacteria; Micavibrionales; uncultured; uncultured-bacterium; uncultured-bacterium	0	0	0	0	0	0	0	0	0	0	0	0	0	0	0	0	0	98	0	0	0	0	0	0
Bacteria; Proteobacteria; Alphaproteobacteria; Micavibrionales; uncultured; uncultured-eubacterium-WD2107; uncultured-eubacterium-WD2107	0	0	0	0	0	0	0	0	0	0	0	0	0	0	28	8	0	0	0	0	0	0	19	0
Bacteria; Proteobacteria; Alphaproteobacteria; Micavibrionales; uncultured	0	0	0	0	0	0	0	0	0	0	0	0	0	0	0	27	0	7	0	0	0	10	0	0
Bacteria; Proteobacteria; Alphaproteobacteria; Paracaedibacterales; Paracaedibacteraceae; Candidatus-Paracaedibacter;Ambiguous_taxa	0	0	0	0	0	0	0	0	0	0	0	0	0	0	0	0	0	0	3	0	0	0	0	0
Bacteria; Proteobacteria; Alphaproteobacteria; Puniceispirillales; Puniceispirillales-Incertae-Sedis; Constrictibacter; uncultured-soil-bacterium	0	0	0	0	0	0	0	0	0	0	0	0	0	0	0	0	0	0	0	3	0	0	0	0
Bacteria; Proteobacteria; Alphaproteobacteria; Reyranellales; Reyranellaceae; Reyranella	0	0	0	0	4	2	0	0	0	0	0	8	0	0	0	0	0	0	0	0	0	0	0	0
Bacteria; Proteobacteria; Alphaproteobacteria; Reyranellales; Reyranellaceae; uncultured; uncultured-bacterium	0	0	0	0	0	0	0	0	0	0	0	3	0	0	0	0	0	0	0	0	0	0	0	0
Bacteria; Proteobacteria; Alphaproteobacteria; Rhizobiales;Ambiguous_taxa;Ambiguous_taxa; uncultured-bacterium	0	0	0	0	0	0	0	4	0	0	0	0	0	0	0	0	0	0	0	0	0	0	0	0
Bacteria; Proteobacteria; Alphaproteobacteria; Rhizobiales; Beijerinckiaceae; 1174-901-12;Ambiguous_taxa	0	0	0	0	0	0	0	0	0	0	0	0	0	0	0	0	0	0	5	3	0	0	0	0
Bacteria; Proteobacteria; Alphaproteobacteria; Rhizobiales; Beijerinckiaceae; 1174-901-12; uncultured-Rhizobiales-bacterium	0	0	0	0	0	0	0	0	0	0	0	0	5	0	0	0	0	0	0	0	0	0	0	0
Bacteria; Proteobacteria; Alphaproteobacteria; Rhizobiales; Beijerinckiaceae; Bosea	0	0	0	0	0	0	0	0	0	0	0	0	0	0	4	23	0	13	10	0	0	9	5	0
Bacteria; Proteobacteria; Alphaproteobacteria; Rhizobiales; Beijerinckiaceae; Methylobacterium; Methylobacterium-salsuginis	10	0	0	0	0	0	0	0	0	0	0	0	16	0	18	100	0	15	0	0	0	6	9	0
Bacteria; Proteobacteria; Alphaproteobacteria; Rhizobiales; Beijerinckiaceae; Methylobacterium; Methylobacterium-sp.-Ala27	0	0	0	0	0	0	0	0	0	0	0	0	210	17	51	17	0	105	16	0	0	0	29	0
Bacteria; Proteobacteria; Alphaproteobacteria; Rhizobiales; Beijerinckiaceae; Methylobacterium; Methylobacterium-sp.-B1.49.1	0	0	0	0	0	0	0	0	0	0	0	0	0	0	33	0	0	0	0	0	0	0	22	0
Bacteria; Proteobacteria; Alphaproteobacteria; Rhizobiales; Beijerinckiaceae; Methylobacterium	17	18	11	3	29	31	14	21	79	21	36	80	7266	5826	5597	6077	2295	5702	4103	1851	2794	5530	3440	421
Bacteria; Proteobacteria; Alphaproteobacteria; Rhizobiales; Beijerinckiaceae; Microvirga	0	0	0	0	0	0	0	0	0	0	0	0	0	0	0	0	7	0	0	0	0	0	0	0
Bacteria; Proteobacteria; Alphaproteobacteria; Rhizobiales; Beijerinckiaceae; Psychroglaciecola;Ambiguous_taxa	0	0	0	0	0	0	0	0	0	0	0	0	4	0	0	0	0	0	0	0	0	0	0	0
Bacteria; Proteobacteria; Alphaproteobacteria; Rhizobiales; Beijerinckiaceae; Psychroglaciecola; uncultured-bacterium	0	0	0	0	0	0	0	0	0	0	0	0	0	0	5	0	0	23	0	0	0	0	0	0
Bacteria; Proteobacteria; Alphaproteobacteria; Rhizobiales; Beijerinckiaceae; uncultured; Methylobacterium-sp.-AG46	3	0	0	0	0	0	0	0	0	0	0	0	0	0	0	22	0	5	0	0	0	3	14	0
Bacteria; Proteobacteria; Alphaproteobacteria; Rhizobiales; Beijerinckiaceae; uncultured; bacterium	0	0	0	0	0	0	0	0	0	0	0	0	0	0	0	0	0	4	15	0	0	0	0	0
Bacteria; Proteobacteria; Alphaproteobacteria; Rhizobiales; Beijerinckiaceae	0	0	0	0	0	0	0	0	0	0	0	2	0	0	0	0	0	0	0	0	0	0	0	0
Bacteria; Proteobacteria; Alphaproteobacteria; Rhizobiales; D05-2; uncultured-bacterium; uncultured-bacterium	0	0	0	0	0	0	0	0	0	0	0	0	0	0	60	25	0	0	0	0	0	0	28	0
Bacteria; Proteobacteria; Alphaproteobacteria; Rhizobiales; D05-2	0	0	0	0	0	0	0	0	0	0	0	0	0	0	23	15	0	7	66	3	0	3	22	0
Bacteria; Proteobacteria; Alphaproteobacteria; Rhizobiales; Devosiaceae; Devosia	0	0	0	0	0	0	0	0	0	0	0	0	15	102	372	438	0	109	418	0	0	21	368	5
Bacteria; Proteobacteria; Alphaproteobacteria; Rhizobiales; Devosiaceae	0	0	0	0	0	0	0	0	0	0	0	0	0	0	91	0	0	19	13	28	0	0	0	0
Bacteria; Proteobacteria; Alphaproteobacteria; Rhizobiales; Hyphomicrobiaceae; Pedomicrobium	0	0	0	0	0	0	0	0	0	0	0	5	0	0	0	0	0	0	0	0	0	0	0	0
Bacteria; Proteobacteria; Alphaproteobacteria; Rhizobiales; Pleomorphomonadaceae; Pleomorphomonas	0	0	0	0	0	0	0	3	5	0	0	0	0	0	0	0	0	0	0	0	0	0	0	0
Bacteria; Proteobacteria; Alphaproteobacteria; Rhizobiales; Rhizobiaceae; Allorhizobium-Neorhizobium-Pararhizobium-Rhizobium	0	3	0	0	0	0	0	0	0	0	3	0	401	99	436	268	7	175	73	24	0	96	355	40
Bacteria; Proteobacteria; Alphaproteobacteria; Rhizobiales; Rhizobiaceae; Aureimonas	0	3	0	0	0	0	0	0	0	0	0	0	299	205	499	1205	0	758	663	0	10	171	1516	27
Bacteria; Proteobacteria; Alphaproteobacteria; Rhizobiales; Rhizobiaceae; Falsochrobactrum; Falsochrobactrum-ovis	0	0	0	0	8	0	0	0	0	0	0	0	0	0	0	0	0	0	0	0	0	0	0	0
Bacteria; Proteobacteria; Alphaproteobacteria; Rhizobiales; Rhizobiaceae; Mesorhizobium	0	0	0	0	0	0	0	0	0	0	0	0	0	0	0	9	0	7	0	0	0	0	17	0
Bacteria; Proteobacteria; Alphaproteobacteria; Rhizobiales; Rhizobiaceae; Paenochrobactrum	0	4	0	0	0	0	0	0	0	0	0	11	0	0	0	0	3	0	0	0	0	0	0	0
Bacteria; Proteobacteria; Alphaproteobacteria; Rhizobiales; Rhizobiaceae; Pseudochrobactrum	0	0	0	0	0	0	0	0	0	4	0	0	0	0	0	0	0	0	0	0	0	0	0	0
Bacteria; Proteobacteria; Alphaproteobacteria; Rhizobiales; Rhizobiaceae; uncultured; uncultured-Bartonella-sp.	0	0	0	0	0	0	0	0	0	0	0	0	0	0	0	0	0	0	0	0	2	0	0	0
Bacteria; Proteobacteria; Alphaproteobacteria; Rhizobiales; Rhizobiaceae	0	0	0	0	0	0	0	0	0	0	0	0	135	161	181	754	0	276	124	46	0	370	223	0
Bacteria; Proteobacteria; Alphaproteobacteria; Rhizobiales; Rhizobiales-Incertae-Sedis; Alsobacter	0	0	0	0	0	0	4	0	0	0	3	0	0	0	0	0	0	0	0	0	0	0	0	0
Bacteria; Proteobacteria; Alphaproteobacteria; Rhizobiales; Rhizobiales-Incertae-Sedis; Phreatobacter; uncultured-Brucella-sp.	0	0	2	0	0	0	0	0	0	0	0	0	0	0	0	0	0	0	0	0	0	0	0	0
Bacteria; Proteobacteria; Alphaproteobacteria; Rhizobiales; Rhizobiales-Incertae-Sedis; uncultured	0	0	0	0	0	0	2	0	0	0	0	10	0	0	0	0	0	0	0	0	0	0	0	0
Bacteria; Proteobacteria; Alphaproteobacteria; Rhizobiales; Xanthobacteraceae; Bradyrhizobium	6	9	3	0	8	7	0	0	0	4	5	11	0	0	5	8	9	0	0	0	0	0	0	0
Bacteria; Proteobacteria; Alphaproteobacteria; Rhizobiales; Xanthobacteraceae; Pseudolabrys	0	0	0	0	0	0	0	0	0	0	0	5	0	0	0	0	0	0	0	0	0	0	0	0
Bacteria; Proteobacteria; Alphaproteobacteria; Rhizobiales; Xanthobacteraceae; Rhodoplanes	0	0	0	0	0	0	0	0	0	0	0	9	0	0	0	0	0	0	0	0	0	0	0	0
Bacteria; Proteobacteria; Alphaproteobacteria; Rhizobiales; Xanthobacteraceae; Rhodopseudomonas	0	0	0	0	0	0	0	0	0	0	0	0	0	0	0	0	0	4	0	0	0	0	0	0
Bacteria; Proteobacteria; Alphaproteobacteria; Rhizobiales; Xanthobacteraceae	0	0	0	0	0	0	0	8	0	0	3	0	0	0	0	0	0	0	0	0	0	0	0	0
Bacteria; Proteobacteria; Alphaproteobacteria; Rhizobiales; uncultured	0	0	0	0	0	0	0	0	0	0	0	0	0	0	0	0	3	0	0	0	0	0	0	0
Bacteria; Proteobacteria; Alphaproteobacteria; Rhizobiales	0	0	0	0	9	0	0	0	0	0	0	0	0	0	0	0	0	0	0	0	0	0	0	0
Bacteria; Proteobacteria; Alphaproteobacteria; Rhodobacterales; Rhodobacteraceae; Paracoccus	40	18	3	6	9	11	0	0	0	0	8	8	12	96	163	259	31	100	1094	154	37	34	785	10
Bacteria; Proteobacteria; Alphaproteobacteria; Rhodobacterales; Rhodobacteraceae; Rubellimicrobium; uncultured-bacterium	0	0	0	0	0	0	0	0	0	0	0	0	0	0	11	29	0	15	0	0	0	5	0	0
Bacteria; Proteobacteria; Alphaproteobacteria; Rhodobacterales; Rhodobacteraceae; Rubellimicrobium	0	0	0	0	0	0	0	0	0	0	0	0	0	0	0	19	0	0	0	0	0	0	10	0
Bacteria; Proteobacteria; Alphaproteobacteria; Rhodobacterales; Rhodobacteraceae	0	0	0	0	0	0	0	0	0	9	0	9	0	6	0	0	0	0	0	0	0	10	0	0
Bacteria; Proteobacteria; Alphaproteobacteria; Rhodospirillales; Magnetospirillaceae; Magnetospirillum	0	0	0	0	0	0	0	0	0	0	0	2	0	0	0	0	0	0	0	0	0	0	0	0
Bacteria; Proteobacteria; Alphaproteobacteria; Rhodospirillales; Rhodopirillaceae; Defluviicoccus; uncultured-Acetobacteraceae-bacterium	0	0	0	0	0	0	0	0	4	0	0	0	0	0	0	0	0	0	0	0	0	0	0	0
Bacteria; Proteobacteria; Alphaproteobacteria; Rhodospirillales; Rhodopirillaceae; Defluviicoccus	0	0	0	0	3	0	0	0	0	0	0	0	0	0	0	0	0	0	0	0	3	0	0	0
Bacteria; Proteobacteria; Alphaproteobacteria; Rhodospirillales; Rhodospirillaceae; Candidatus-Riegeria; uncultured-bacterium	0	3	0	0	0	0	0	0	2	0	0	2	0	0	0	0	0	0	0	0	0	0	0	0
Bacteria; Proteobacteria; Alphaproteobacteria; Rhodospirillales; uncultured	0	0	0	0	0	0	0	0	0	0	0	0	0	0	65	0	0	2	0	0	0	0	5	0
Bacteria; Proteobacteria; Alphaproteobacteria; Rickettsiales; Anaplasmataceae; Wolbachia	0	0	2	9	5	17	9	6	10	20	5	13	0	0	0	0	0	0	0	0	0	0	0	0
Bacteria; Proteobacteria; Alphaproteobacteria; Rickettsiales; Mitochondria; Ammopiptanthus-mongolicus; Ammopiptanthus-mongolicus	0	2	0	0	3	0	2	3	0	0	0	3	0	0	2	4	3	0	0	3	0	0	0	0
Bacteria; Proteobacteria; Alphaproteobacteria; Rickettsiales; Mitochondria; Syzygium-luehmannii; Syzygium-luehmannii	0	0	6	0	0	0	0	0	0	0	6	0	0	0	0	0	0	0	0	0	0	0	0	7
Bacteria; Proteobacteria; Alphaproteobacteria; Rickettsiales; Mitochondria; Tectona-grandis; Tectona-grandis	0	0	0	0	0	0	0	0	0	0	0	0	0	4	0	0	0	0	0	0	0	0	0	0
Bacteria; Proteobacteria; Alphaproteobacteria; Rickettsiales; Rickettsiaceae; Ac37b	0	0	0	0	0	0	0	0	0	0	0	0	0	0	0	0	0	0	0	0	0	0	4	0
Bacteria; Proteobacteria; Alphaproteobacteria; Rickettsiales; Rickettsiaceae	0	0	0	0	0	0	0	0	0	0	0	0	0	3	0	6	0	0	0	0	0	0	0	0
Bacteria; Proteobacteria; Alphaproteobacteria; Sneathiellales; Sneathiellaceae; Taonella; uncultured-bacterium	0	0	0	0	0	0	0	0	3	0	0	0	0	0	0	0	0	0	0	0	0	0	0	0
Bacteria; Proteobacteria; Alphaproteobacteria; Sphingomonadales; Sphingomonadaceae; Altererythrobacter; Porphyrobacter-sp.-SX2RGS8	0	0	0	0	0	0	0	0	0	0	0	0	0	19	19	0	0	0	19	3	0	0	19	0
Bacteria; Proteobacteria; Alphaproteobacteria; Sphingomonadales; Sphingomonadaceae; Altererythrobacter; alpha-proteobacterium-USH5	0	0	0	0	0	0	0	0	0	0	0	0	0	0	46	3	9	0	108	0	10	0	9	0
Bacteria; Proteobacteria; Alphaproteobacteria; Sphingomonadales; Sphingomonadaceae; Altererythrobacter	0	0	0	0	0	0	0	0	0	0	0	0	0	0	8	11	0	0	0	0	0	0	0	0
Bacteria; Proteobacteria; Alphaproteobacteria; Sphingomonadales; Sphingomonadaceae; Ellin6055	0	0	0	0	0	0	0	0	0	0	0	6	7	0	0	56	24	65	87	75	13	7	34	0
Bacteria; Proteobacteria; Alphaproteobacteria; Sphingomonadales; Sphingomonadaceae; Erythrobacter; Erythrobacter-sp.-RC-4-10-4	0	0	0	0	0	0	0	0	0	0	0	0	0	0	0	0	0	0	0	0	0	5	17	0
Bacteria; Proteobacteria; Alphaproteobacteria; Sphingomonadales; Sphingomonadaceae; Novosphingobium	6	12	6	3	0	5	8	0	10	0	2	11	70	43	100	115	0	76	55	17	0	38	66	7
Bacteria; Proteobacteria; Alphaproteobacteria; Sphingomonadales; Sphingomonadaceae; Qipengyuania	0	0	0	0	0	0	0	0	0	0	0	0	0	0	13	30	0	13	5	0	0	35	19	0
Bacteria; Proteobacteria; Alphaproteobacteria; Sphingomonadales; Sphingomonadaceae; Sandaracinobacter; uncultured-bacterium	0	0	0	0	2	0	0	0	0	0	0	0	0	0	0	0	0	0	0	0	0	0	0	0
Bacteria; Proteobacteria; Alphaproteobacteria; Sphingomonadales; Sphingomonadaceae; Sphingobium; Sphingobium-sp.-UR-2-10	0	0	0	0	0	0	0	0	0	0	0	0	0	0	0	5	0	0	0	0	0	0	0	0
Bacteria; Proteobacteria; Alphaproteobacteria; Sphingomonadales; Sphingomonadaceae; Sphingobium	0	0	0	0	7	0	0	0	0	0	2	0	0	10	36	43	177	44	10	0	0	0	36	0
Bacteria; Proteobacteria; Alphaproteobacteria; Sphingomonadales; Sphingomonadaceae; Sphingomonas; Sphingomonadaceae-bacterium-ZC8	0	0	0	0	0	0	0	0	0	0	0	0	0	0	14	26	0	10	0	0	0	15	0	0
Bacteria; Proteobacteria; Alphaproteobacteria; Sphingomonadales; Sphingomonadaceae; Sphingomonas; Sphingomonas-aestuarii	0	0	0	0	0	0	0	0	0	0	0	0	0	0	60	0	0	12	31	11	0	0	0	0
Bacteria; Proteobacteria; Alphaproteobacteria; Sphingomonadales; Sphingomonadaceae; Sphingomonas; Sphingomonas-guangdongensis	0	0	0	0	0	0	0	0	0	0	0	0	0	8	8	0	0	0	0	0	0	0	0	0
Bacteria; Proteobacteria; Alphaproteobacteria; Sphingomonadales; Sphingomonadaceae; Sphingomonas; Sphingomonas-rubra	0	0	0	0	0	0	0	0	0	0	0	0	0	0	0	0	17	0	0	0	16	17	0	0
Bacteria; Proteobacteria; Alphaproteobacteria; Sphingomonadales; Sphingomonadaceae; Sphingomonas; Sphingomonas-sp.-FQM01	0	0	0	0	0	0	0	0	0	0	0	16	0	0	21	19	0	55	21	0	0	0	13	0
Bacteria; Proteobacteria; Alphaproteobacteria; Sphingomonadales; Sphingomonadaceae; Sphingomonas; Sphingomonas-sp.-JS8(2011)	0	0	0	0	0	0	0	0	0	0	0	0	0	3	71	0	0	0	0	0	0	0	0	0
Bacteria; Proteobacteria; Alphaproteobacteria; Sphingomonadales; Sphingomonadaceae; Sphingomonas	66	131	70	26	174	86	66	102	114	92	64	222	5658	6249	5123	10806	1816	5322	4564	4034	2205	5351	3651	446
Bacteria; Proteobacteria; Alphaproteobacteria; Sphingomonadales; Sphingomonadaceae	5	0	0	0	0	0	0	0	0	0	0	18	28	29	115	558	16	45	110	45	6	12	41	0
Bacteria; Proteobacteria; Alphaproteobacteria; Thalassobaculales; uncultured; uncultured-proteobacterium; uncultured-proteobacterium	0	4	0	0	4	0	0	0	0	0	0	6	0	0	0	0	0	0	0	0	0	0	0	0
Bacteria; Proteobacteria; Alphaproteobacteria; Thalassobaculales; uncultured	0	0	0	0	0	0	0	0	0	4	0	0	0	0	0	0	0	0	0	0	0	0	0	0
Bacteria; Proteobacteria; Alphaproteobacteria; Tistrellales; Geminicoccaceae; Geminicoccus;Ambiguous_taxa	0	0	0	0	0	0	0	0	0	0	0	0	0	0	0	6	0	0	0	0	0	0	0	0
Bacteria; Proteobacteria; Alphaproteobacteria; Tistrellales; Geminicoccaceae; uncultured; uncultured-alpha-proteobacterium	0	0	0	0	0	0	0	0	0	0	2	0	0	0	0	0	0	0	0	0	0	0	0	0
Bacteria; Proteobacteria; Alphaproteobacteria; uncultured; bacterium-Ellin6089; bacterium-Ellin6089; bacterium-Ellin6089	0	0	0	0	0	0	0	0	4	0	0	0	0	0	0	0	0	0	0	0	0	0	0	0
Bacteria; Proteobacteria; Alphaproteobacteria; uncultured	0	0	0	0	0	0	0	3	0	0	0	4	0	0	0	2	0	0	0	0	0	0	0	0
Bacteria; Proteobacteria; Alphaproteobacteria	0	2	0	0	2	3	0	0	0	0	0	0	0	0	0	6	0	0	10	0	0	0	0	0
Bacteria; Proteobacteria; Deltaproteobacteria; Bdellovibrionales; Bacteriovoracaceae; Bacteriovorax; uncultured-bacterium	0	0	0	0	0	0	0	0	0	0	0	2	0	0	0	0	0	0	0	0	0	0	0	0
Bacteria; Proteobacteria; Deltaproteobacteria; Bdellovibrionales; Bacteriovoracaceae; Bacteriovorax	0	0	0	0	0	0	0	0	0	2	0	0	0	0	0	0	0	0	0	0	0	0	0	0
Bacteria; Proteobacteria; Deltaproteobacteria; Bdellovibrionales; Bacteriovoracaceae; Peredibacter	0	0	0	0	0	0	0	0	0	0	0	0	0	5	8	0	0	0	0	0	0	3	0	0
Bacteria; Proteobacteria; Deltaproteobacteria; Bdellovibrionales; Bdellovibrionaceae; Bdellovibrio; uncultured-bacterium	0	0	0	0	0	0	0	0	0	0	0	0	0	0	0	9	0	0	0	0	0	0	0	0
Bacteria; Proteobacteria; Deltaproteobacteria; Bdellovibrionales; Bdellovibrionaceae; Bdellovibrio; unidentified	0	0	0	0	0	0	0	0	0	0	0	0	0	0	3	0	0	0	0	0	0	0	0	0
Bacteria; Proteobacteria; Deltaproteobacteria; Bdellovibrionales; Bdellovibrionaceae; Bdellovibrio	0	0	2	0	0	0	0	0	0	0	0	0	0	0	0	0	0	0	0	0	0	0	0	0
Bacteria; Proteobacteria; Deltaproteobacteria; Desulfarculales; Desulfarculaceae; Desulfatiglans; uncultured-soil-bacterium	0	0	0	0	4	0	0	0	0	0	0	0	0	0	0	0	0	0	0	0	0	0	0	0
Bacteria; Proteobacteria; Deltaproteobacteria; Desulfarculales; Desulfarculaceae; uncultured; uncultured-Dongia-sp.	0	0	0	0	0	0	0	0	6	0	0	0	0	0	0	0	0	0	0	0	0	0	0	0
Bacteria; Proteobacteria; Deltaproteobacteria; Desulfarculales; Desulfarculaceae; uncultured	0	0	0	0	2	0	0	0	0	0	0	0	0	0	0	0	0	0	0	0	0	0	0	0
Bacteria; Proteobacteria; Deltaproteobacteria; Desulfovibrionales; Desulfovibrionaceae; Desulfovibrio; bacterium-S4531	0	0	0	0	0	0	0	0	0	0	0	2	0	0	0	0	0	0	0	0	0	0	0	0
Bacteria; Proteobacteria; Deltaproteobacteria; Desulfovibrionales; Desulfovibrionaceae; Desulfovibrio	0	0	0	0	10	0	2	3	4	0	0	7	0	0	0	0	0	0	0	0	0	0	0	0
Bacteria; Proteobacteria; Deltaproteobacteria; MBNT15; unidentified; unidentified; unidentified	0	0	0	0	0	0	0	0	2	0	0	0	0	0	0	0	0	0	0	0	0	0	0	0
Bacteria; Proteobacteria; Deltaproteobacteria; Myxococcales; Haliangiaceae; Haliangium;Ambiguous_taxa	0	0	0	0	0	0	0	0	0	0	2	0	0	0	0	0	0	0	0	0	0	0	0	0
Bacteria; Proteobacteria; Deltaproteobacteria; Myxococcales; Haliangiaceae; Haliangium; uncultured-soil-bacterium	0	0	0	0	3	0	0	0	0	0	0	0	0	0	0	0	0	0	2	0	0	0	0	0
Bacteria; Proteobacteria; Deltaproteobacteria; Myxococcales; Myxococcaceae; Myxococcus	0	0	0	0	0	0	0	0	0	0	0	0	0	0	0	0	3	0	0	0	0	0	0	0
Bacteria; Proteobacteria; Deltaproteobacteria; Myxococcales; P3OB-42; uncultured-bacterium; uncultured-bacterium	0	0	0	0	0	0	0	0	0	0	0	0	6	0	0	0	0	0	0	0	0	0	0	0
Bacteria; Proteobacteria; Deltaproteobacteria; Myxococcales; Phaselicystidaceae; Phaselicystis; uncultured-bacterium	0	0	0	0	0	0	0	0	0	0	0	0	0	0	0	110	0	0	0	0	0	0	0	0
Bacteria; Proteobacteria; Deltaproteobacteria; Myxococcales; Polyangiaceae; Pajaroellobacter; metagenome	0	0	0	0	0	0	0	0	0	0	0	0	0	0	0	2	0	0	0	0	0	0	0	0
Bacteria; Proteobacteria; Deltaproteobacteria; Myxococcales; VHS-B3-70	0	2	0	0	0	0	0	0	0	0	0	0	0	0	0	0	0	0	0	0	0	0	0	0
Bacteria; Proteobacteria; Deltaproteobacteria; Oligoflexales; 0319-6G20; uncultured-Roseobacter-sp.; uncultured-Roseobacter-sp.	0	0	0	0	0	0	0	0	0	0	0	0	0	0	0	7	0	2	0	0	0	0	2	0
Bacteria; Proteobacteria; Deltaproteobacteria; Oligoflexales; 0319-6G20; uncultured-bacterium; uncultured-bacterium	0	0	0	0	0	0	0	0	0	0	2	0	0	0	0	0	0	0	0	0	0	0	0	0
Bacteria; Proteobacteria; Deltaproteobacteria; Oligoflexales; 0319-6G20	0	0	0	0	0	0	0	0	0	0	0	0	0	0	6	25	0	0	0	0	0	0	0	0
Bacteria; Proteobacteria; Deltaproteobacteria; SAR324-clade(Marine-group-B); uncultured-bacterium-zdt-33i5; uncultured-bacterium-zdt-33i5; uncultured-bacterium-zdt-33i5	0	0	0	0	0	0	0	0	3	0	0	0	0	0	0	0	0	0	0	0	0	0	0	0
Bacteria; Proteobacteria; Deltaproteobacteria; Syntrophobacterales; Syntrophaceae; Syntrophus	0	0	0	0	3	0	0	0	0	0	0	0	0	0	0	0	0	0	0	0	0	0	0	0
Bacteria; Proteobacteria; Deltaproteobacteria; Syntrophobacterales; Syntrophaceae	0	0	0	0	2	0	0	0	0	0	0	0	0	0	0	0	0	0	0	0	0	0	0	0
Bacteria; Proteobacteria; Deltaproteobacteria	0	0	2	0	0	0	0	0	0	0	0	0	0	0	0	0	0	0	0	0	0	0	0	0
Bacteria; Proteobacteria; Gammaproteobacteria; Acidithiobacillales; Acidithiobacillaceae; KCM-B-112	0	0	0	0	0	0	0	3	0	0	5	4	0	0	0	0	0	0	0	0	0	0	0	0
Bacteria; Proteobacteria; Gammaproteobacteria; Alteromonadales; Pseudoalteromonadaceae; Pseudoalteromonas	10	43	21	15	69	16	16	18	37	35	26	53	6	0	14	17	24	10	16	3	32	11	9	0
Bacteria; Proteobacteria; Gammaproteobacteria; Betaproteobacteriales; Aquaspirillaceae; Rivicola	0	0	0	0	6	4	0	0	0	0	3	6	2	0	0	0	0	0	0	0	0	0	0	0
Bacteria; Proteobacteria; Gammaproteobacteria; Betaproteobacteriales; Burkholderiaceae; Advenella; uncultured-bacterium	11	13	10	0	23	10	0	16	21	10	13	23	7	5	11	5	0	0	15	0	10	8	0	0
Bacteria; Proteobacteria; Gammaproteobacteria; Betaproteobacteriales; Burkholderiaceae; Advenella	0	0	0	0	0	0	10	2	0	0	0	3	0	0	0	0	0	0	0	0	0	0	0	0
Bacteria; Proteobacteria; Gammaproteobacteria; Betaproteobacteriales; Burkholderiaceae; Alcaligenes	5	0	0	0	0	0	0	5	8	0	0	8	0	0	0	0	8	0	0	0	0	0	0	0
Bacteria; Proteobacteria; Gammaproteobacteria; Betaproteobacteriales; Burkholderiaceae; Aquabacterium; Aquabacterium-citratiphilum	0	8	7	0	9	0	0	0	9	0	8	14	0	0	11	0	0	0	8	0	5	0	0	0
Bacteria; Proteobacteria; Gammaproteobacteria; Betaproteobacteriales; Burkholderiaceae; Aquabacterium; iron-reducing-bacterium-enrichment-culture-clone-FEA_2_E4	0	0	0	0	0	0	0	0	0	0	0	0	0	0	0	0	0	0	0	0	0	0	13	0
Bacteria; Proteobacteria; Gammaproteobacteria; Betaproteobacteriales; Burkholderiaceae; Aquabacterium	0	0	0	0	7	0	0	6	0	0	0	16	0	0	5	0	0	0	0	0	0	0	0	0
Bacteria; Proteobacteria; Gammaproteobacteria; Betaproteobacteriales; Burkholderiaceae; Burkholderia-Caballeronia-Paraburkholderia	36	13	8	0	0	0	0	0	0	0	0	0	0	0	0	0	0	0	0	0	0	0	0	0
Bacteria; Proteobacteria; Gammaproteobacteria; Betaproteobacteriales; Burkholderiaceae; Candidatus-Tremblaya;Ambiguous_taxa	0	0	0	0	2	153	0	0	0	0	0	0	0	0	0	0	0	0	0	0	0	0	0	0
Bacteria; Proteobacteria; Gammaproteobacteria; Betaproteobacteriales; Burkholderiaceae; Comamonas; bacterium-endosymbiont-of-Onthophagus-Taurus	22	15	24	0	40	0	16	14	20	24	27	36	0	0	0	0	28	0	0	0	23	0	0	0
Bacteria; Proteobacteria; Gammaproteobacteria; Betaproteobacteriales; Burkholderiaceae; Comamonas	0	38	0	0	16	44	0	13	44	0	0	34	0	10	0	31	0	17	40	0	0	0	0	0
Bacteria; Proteobacteria; Gammaproteobacteria; Betaproteobacteriales; Burkholderiaceae; Hydrogenophaga	0	0	13	0	0	0	0	0	0	18	0	15	0	0	0	0	0	0	0	0	0	0	0	0
Bacteria; Proteobacteria; Gammaproteobacteria; Betaproteobacteriales; Burkholderiaceae; Limnobacter; uncultured-bacterium	0	0	0	3	0	0	0	0	0	0	0	0	0	0	0	0	0	0	0	0	0	0	0	0
Bacteria; Proteobacteria; Gammaproteobacteria; Betaproteobacteriales; Burkholderiaceae; Massilia	0	0	0	0	0	0	0	2	5	0	0	10	304	259	307	246	596	88	466	695	558	219	32	11
Bacteria; Proteobacteria; Gammaproteobacteria; Betaproteobacteriales; Burkholderiaceae; Oligella;Ambiguous_taxa	0	0	0	0	3	0	0	0	0	0	0	0	0	0	0	0	0	0	0	0	0	0	0	0
Bacteria; Proteobacteria; Gammaproteobacteria; Betaproteobacteriales; Burkholderiaceae; Paenalcaligenes	0	0	0	0	6	0	0	0	0	0	0	0	0	0	0	0	0	0	0	0	0	0	0	0
Bacteria; Proteobacteria; Gammaproteobacteria; Betaproteobacteriales; Burkholderiaceae; Parasutterella; uncultured-Sutterella-sp.	0	0	0	0	0	0	0	0	0	0	0	4	0	0	0	0	0	0	0	0	0	0	0	0
Bacteria; Proteobacteria; Gammaproteobacteria; Betaproteobacteriales; Burkholderiaceae; Polaromonas	10	0	0	0	0	0	0	0	0	0	0	0	2136	1847	3053	2953	64	1762	1712	234	85	2080	1570	124
Bacteria; Proteobacteria; Gammaproteobacteria; Betaproteobacteriales; Burkholderiaceae; Polynucleobacter; Polynucleobacter-cosmopolitanus	0	0	0	0	0	5	0	3	7	0	0	7	0	0	0	0	0	0	0	0	6	0	0	0
Bacteria; Proteobacteria; Gammaproteobacteria; Betaproteobacteriales; Burkholderiaceae; Polynucleobacter	6	0	5	0	15	0	6	0	0	0	0	10	0	0	0	0	0	0	0	0	0	0	0	0
Bacteria; Proteobacteria; Gammaproteobacteria; Betaproteobacteriales; Burkholderiaceae; Pusillimonas; uncultured-compost-bacterium	0	0	0	0	9	0	0	0	0	0	0	0	0	0	0	0	0	0	0	0	0	0	0	0
Bacteria; Proteobacteria; Gammaproteobacteria; Betaproteobacteriales; Burkholderiaceae; Sphaerotilus; Sphaerotilus-natans-subsp.-natans	0	11	5	0	8	0	0	4	5	0	0	9	0	0	0	0	0	0	0	0	0	0	0	0
Bacteria; Proteobacteria; Gammaproteobacteria; Betaproteobacteriales; Burkholderiaceae; Sutterella;Ambiguous_taxa	0	0	4	0	0	2	0	2	0	0	0	3	0	0	0	0	0	0	0	0	2	0	0	0
Bacteria; Proteobacteria; Gammaproteobacteria; Betaproteobacteriales; Burkholderiaceae; uncultured; uncultured-prokaryote	0	4	0	0	0	0	0	0	0	0	0	0	0	0	0	0	0	0	0	0	0	0	0	0
Bacteria; Proteobacteria; Gammaproteobacteria; Betaproteobacteriales; Burkholderiaceae; uncultured	0	11	0	0	0	0	0	0	0	2	2	0	0	0	0	0	0	0	0	0	0	0	0	0
Bacteria; Proteobacteria; Gammaproteobacteria; Betaproteobacteriales; Burkholderiaceae	38	67	41	34	156	50	38	76	139	77	64	144	122	39	301	327	29	254	688	211	42	68	362	0
Bacteria; Proteobacteria; Gammaproteobacteria; Betaproteobacteriales; Chromobacteriaceae; Vogesella	0	0	0	0	0	2	0	0	0	0	0	0	0	0	0	0	0	0	0	0	0	0	0	0
Bacteria; Proteobacteria; Gammaproteobacteria; Betaproteobacteriales; Hydrogenophilaceae	0	0	0	0	0	0	0	0	0	0	0	3	0	0	0	0	0	0	0	0	0	0	0	0
Bacteria; Proteobacteria; Gammaproteobacteria; Betaproteobacteriales; Methylophilaceae; uncultured;Ambiguous_taxa	0	5	2	0	9	0	0	0	0	0	0	0	0	0	0	0	0	0	0	0	0	0	0	0
Bacteria; Proteobacteria; Gammaproteobacteria; Betaproteobacteriales; Methylophilaceae	0	0	0	0	0	0	0	0	0	0	8	4	0	0	0	0	0	0	0	0	0	0	0	0
Bacteria; Proteobacteria; Gammaproteobacteria; Betaproteobacteriales; Nitrosomonadaceae; DSSD61	0	0	0	0	0	0	0	0	0	2	0	0	0	0	0	0	0	0	0	0	0	0	0	0
Bacteria; Proteobacteria; Gammaproteobacteria; Betaproteobacteriales; Nitrosomonadaceae; Ellin6067;Ambiguous_taxa	0	0	0	0	0	0	0	0	0	0	0	3	0	0	0	0	0	0	0	0	0	0	0	0
Bacteria; Proteobacteria; Gammaproteobacteria; Betaproteobacteriales; Nitrosomonadaceae; IS-44	0	2	0	0	0	0	0	0	0	0	0	0	0	0	0	0	0	0	0	0	0	0	0	0
Bacteria; Proteobacteria; Gammaproteobacteria; Betaproteobacteriales; Nitrosomonadaceae; MND1; metagenome	0	0	0	0	0	0	0	2	0	3	0	0	0	0	0	0	0	0	0	0	0	0	0	0
Bacteria; Proteobacteria; Gammaproteobacteria; Betaproteobacteriales; Nitrosomonadaceae; MND1	0	7	0	0	8	0	0	0	5	0	0	8	0	0	0	0	0	0	0	0	0	0	0	0
Bacteria; Proteobacteria; Gammaproteobacteria; Betaproteobacteriales; Rhodocyclaceae; Azoarcus; uncultured-Azoarcus-sp.	0	9	0	6	24	12	5	10	12	0	0	22	0	0	0	0	20	0	10	0	0	0	0	0
Bacteria; Proteobacteria; Gammaproteobacteria; Betaproteobacteriales; Rhodocyclaceae; C39	0	8	0	0	16	0	7	0	4	0	7	18	0	0	0	0	0	0	0	0	0	0	0	0
Bacteria; Proteobacteria; Gammaproteobacteria; Betaproteobacteriales; Rhodocyclaceae; Zoogloea	0	5	0	0	0	0	0	3	4	0	0	0	0	0	0	0	0	0	0	0	0	0	0	0
Bacteria; Proteobacteria; Gammaproteobacteria; Betaproteobacteriales; Rhodocyclaceae	0	0	7	0	0	0	0	0	0	10	0	0	0	0	0	0	0	0	0	0	0	0	0	0
Bacteria; Proteobacteria; Gammaproteobacteria; Betaproteobacteriales; TRA3-20; uncultured-Thiobacillus-sp.; uncultured-Thiobacillus-sp.	0	0	0	0	2	0	0	0	0	0	0	7	0	0	0	0	0	0	0	0	0	0	0	0
Bacteria; Proteobacteria; Gammaproteobacteria; Betaproteobacteriales; TRA3-20	0	2	0	0	3	0	0	0	0	0	0	0	0	0	0	0	2	0	0	0	0	0	0	0
Bacteria; Proteobacteria; Gammaproteobacteria; Betaproteobacteriales	0	0	0	0	0	0	0	0	0	0	8	0	0	0	0	0	0	0	0	0	0	0	0	0
Bacteria; Proteobacteria; Gammaproteobacteria; CCD24	2	0	0	0	0	0	0	0	0	0	0	0	0	0	0	0	0	0	0	0	0	0	0	0
Bacteria; Proteobacteria; Gammaproteobacteria; Cardiobacteriales; Wohlfahrtiimonadaceae; Ignatzschineria; uncultured-prokaryote	5	11	8	6	28	6	0	12	12	7	0	27	0	4	5	8	9	0	9	0	7	6	11	0
Bacteria; Proteobacteria; Gammaproteobacteria; Cardiobacteriales; Wohlfahrtiimonadaceae; Koukoulia;Ambiguous_taxa	0	0	0	6	0	7	0	0	7	0	8	0	3	0	0	0	0	0	0	0	0	0	0	0
Bacteria; Proteobacteria; Gammaproteobacteria; Cardiobacteriales; Wohlfahrtiimonadaceae; Wohlfahrtiimonas; Wohlfahrtiimonas-larvae	0	17	9	0	26	0	4	7	0	7	0	16	0	0	0	0	0	0	18	0	0	0	5	0
Bacteria; Proteobacteria; Gammaproteobacteria; Cardiobacteriales; Wohlfahrtiimonadaceae	0	0	0	0	0	0	0	0	0	0	0	3	0	0	0	0	0	0	0	0	0	0	0	0
Bacteria; Proteobacteria; Gammaproteobacteria; Cellvibrionales; Cellvibrionaceae; Cellvibrio; uncultured-bacterium	0	3	0	0	0	3	0	0	3	0	4	0	0	0	0	0	0	0	0	0	0	0	3	0
Bacteria; Proteobacteria; Gammaproteobacteria; Cellvibrionales; Porticoccaceae; C1-B045	0	0	0	0	0	0	0	0	0	0	0	3	0	0	0	0	0	0	0	0	0	0	0	0
Bacteria; Proteobacteria; Gammaproteobacteria; Competibacterales; Competibacteraceae; Candidatus-Competibacter	0	0	0	0	0	0	0	0	0	0	0	2	0	0	0	0	0	0	0	0	0	0	0	0
Bacteria; Proteobacteria; Gammaproteobacteria; Diplorickettsiales; Diplorickettsiaceae; uncultured; uncultured-Coxiellaceae-bacterium	0	0	0	0	0	0	0	0	0	0	0	0	0	0	0	20	0	0	0	0	0	0	0	0
Bacteria; Proteobacteria; Gammaproteobacteria; Ectothiorhodospirales; Thioalkalispiraceae; Thioalkalispira; uncultured-proteobacterium	6	8	0	2	9	8	0	8	7	7	3	15	0	3	0	0	0	0	2	0	4	0	2	0
Bacteria; Proteobacteria; Gammaproteobacteria; Enterobacteriales; Enterobacteriaceae; Arsenophonus	0	0	0	0	0	27	0	8	13	0	3	0	0	0	0	0	338	0	0	38	226	6	5	0
Bacteria; Proteobacteria; Gammaproteobacteria; Enterobacteriales; Enterobacteriaceae; Candidatus-Moranella;Ambiguous_taxa	0	0	0	0	0	41	0	0	0	0	0	0	0	0	0	0	0	0	0	0	0	0	0	0
Bacteria; Proteobacteria; Gammaproteobacteria; Enterobacteriales; Enterobacteriaceae; Erwinia	0	0	0	0	0	0	0	0	0	0	0	0	0	0	0	0	0	0	0	0	0	0	13	0
Bacteria; Proteobacteria; Gammaproteobacteria; Enterobacteriales; Enterobacteriaceae; Hafnia-Obesumbacterium	0	0	0	0	7	0	0	0	0	0	0	0	0	0	0	0	0	0	8	0	7	0	0	0
Bacteria; Proteobacteria; Gammaproteobacteria; Enterobacteriales; Enterobacteriaceae; Pantoea; Pantoea-sp.-XJJC-134-5RF4	0	0	0	0	0	0	53	0	0	0	0	0	15	0	11	62	0	0	0	0	0	0	0	0
Bacteria; Proteobacteria; Gammaproteobacteria; Enterobacteriales; Enterobacteriaceae; Pantoea	16	0	0	0	8	0	0	8	6	0	0	17	0	0	0	0	0	0	13	0	0	0	0	0
Bacteria; Proteobacteria; Gammaproteobacteria; Enterobacteriales; Enterobacteriaceae; Providencia	7	26	16	8	33	13	8	17	26	10	22	44	0	0	0	5	7	7	17	3	14	13	0	3
Bacteria; Proteobacteria; Gammaproteobacteria; Enterobacteriales; Enterobacteriaceae; Serratia	0	0	0	0	0	0	0	4	0	0	0	0	0	0	0	0	0	0	0	0	0	0	0	0
Bacteria; Proteobacteria; Gammaproteobacteria; Enterobacteriales; Enterobacteriaceae	0	12	0	0	25	12	5	11	20	18	16	35	0	11	10	0	18	0	0	4	17	0	0	0
Bacteria; Proteobacteria; Gammaproteobacteria; Immundisolibacterales; Immundisolibacteraceae; Immundisolibacter; uncultured-bacterium	0	0	0	0	4	0	3	0	0	0	0	0	0	0	0	0	0	0	0	0	0	0	0	0
Bacteria; Proteobacteria; Gammaproteobacteria; Legionellales; Legionellaceae; Legionella; uncultured-Legionellales-bacterium	0	0	0	0	2	0	0	0	0	0	0	0	0	0	0	0	0	0	0	0	0	0	0	0
Bacteria; Proteobacteria; Gammaproteobacteria; Oceanospirillales; Alcanivoracaceae; Alcanivorax; uncultured-gamma-proteobacterium	0	0	0	0	0	0	0	0	2	0	0	5	0	0	0	0	0	0	0	0	2	0	0	0
Bacteria; Proteobacteria; Gammaproteobacteria; Oceanospirillales; Halomonadaceae; Halomonas; uncultured-soil-bacterium	0	2	0	0	0	0	0	0	0	0	0	0	0	0	0	0	0	0	0	0	0	0	0	0
Bacteria; Proteobacteria; Gammaproteobacteria; Oceanospirillales; Halomonadaceae; Halomonas	0	0	0	0	0	0	0	0	0	0	0	2	0	0	0	0	0	0	0	0	0	0	0	0
Bacteria; Proteobacteria; Gammaproteobacteria; Pseudomonadales; Moraxellaceae; Acinetobacter	0	15	3	0	14	0	5	22	23	6	10	42	6	0	10	0	11	0	19	14	6	2	0	0
Bacteria; Proteobacteria; Gammaproteobacteria; Pseudomonadales; Moraxellaceae; Cavicella; uncultured-bacterium	0	0	0	0	0	0	0	0	0	0	0	2	0	0	0	0	0	0	0	0	0	0	2	0
Bacteria; Proteobacteria; Gammaproteobacteria; Pseudomonadales; Moraxellaceae; Enhydrobacter	0	0	0	0	0	0	0	2	0	0	0	0	0	0	0	0	0	0	0	0	2	0	0	0
Bacteria; Proteobacteria; Gammaproteobacteria; Pseudomonadales; Moraxellaceae; Psychrobacter	0	0	0	0	0	0	0	0	0	0	0	0	0	0	0	0	2	0	3	0	0	0	0	0
Bacteria; Proteobacteria; Gammaproteobacteria; Pseudomonadales; Moraxellaceae; uncultured; uncultured-gamma-proteobacterium	0	3	0	0	4	3	0	0	0	0	0	0	0	0	0	0	0	0	0	0	0	0	0	0
Bacteria; Proteobacteria; Gammaproteobacteria; Pseudomonadales; Pseudomonadaceae; Pseudomonas; Pseudomonas-flexibilis	9	14	5	0	0	0	9	0	0	5	2	12	0	0	0	5	8	0	14	0	0	0	0	0
Bacteria; Proteobacteria; Gammaproteobacteria; Pseudomonadales; Pseudomonadaceae; Pseudomonas; Pseudomonas-pertucinogena	0	0	0	0	0	0	0	0	0	0	8	0	0	0	0	0	0	0	0	0	0	0	0	0
Bacteria; Proteobacteria; Gammaproteobacteria; Pseudomonadales; Pseudomonadaceae; Pseudomonas	0	0	16	4	31	9	0	12	17	7	0	20	0	0	5	13	0	0	33	9	7	0	3	0
Bacteria; Proteobacteria; Gammaproteobacteria; Pseudomonadales; Pseudomonadaceae	0	0	0	0	0	0	0	0	0	0	0	0	0	0	0	0	0	3	0	0	0	0	0	0
Bacteria; Proteobacteria; Gammaproteobacteria; R7C24; bacterium-endosymbiont-of-Onthophagus-Taurus; bacterium-endosymbiont-of-Onthophagus-Taurus; bacterium-endosymbiont-of-Onthophagus-Taurus	0	0	0	0	0	0	0	2	0	0	0	0	0	0	0	0	0	0	0	0	0	0	0	0
Bacteria; Proteobacteria; Gammaproteobacteria; Salinisphaerales; Solimonadaceae; Hydrocarboniphaga; metagenome	0	6	3	0	5	0	0	6	0	0	0	12	2	0	0	0	2	0	0	0	0	0	0	0
Bacteria; Proteobacteria; Gammaproteobacteria; Salinisphaerales; Solimonadaceae; Hydrocarboniphaga	0	0	0	0	0	3	0	0	0	0	0	0	0	0	0	0	0	0	0	0	0	0	0	0
Bacteria; Proteobacteria; Gammaproteobacteria; Salinisphaerales; Solimonadaceae; Panacagrimonas;Ambiguous_taxa	0	0	0	0	0	0	0	0	5	0	0	0	0	0	0	0	0	0	0	0	0	0	0	0
Bacteria; Proteobacteria; Gammaproteobacteria; Salinisphaerales; Solimonadaceae; uncultured-bacterium; uncultured-bacterium	3	0	3	0	9	0	0	5	0	0	0	0	0	0	0	0	0	0	0	0	0	0	0	0
Bacteria; Proteobacteria; Gammaproteobacteria; Steroidobacterales; Steroidobacteraceae; Steroidobacter; uncultured-Steroidobacter-sp.	0	0	0	0	0	0	0	2	0	0	0	0	0	0	0	0	0	0	0	0	0	0	0	0
Bacteria; Proteobacteria; Gammaproteobacteria; Steroidobacterales; Steroidobacteraceae; Steroidobacter	0	0	0	0	6	0	0	0	0	0	5	0	0	0	0	0	0	0	0	0	0	0	0	0
Bacteria; Proteobacteria; Gammaproteobacteria; Steroidobacterales; Woeseiaceae; JTB255-marine-benthic-group; uncultured-bacterium	0	0	0	0	0	0	0	0	0	0	0	2	0	0	0	0	0	0	0	0	0	0	0	0
Bacteria; Proteobacteria; Gammaproteobacteria; Thiotrichales; Thiotrichaceae; Thiothrix	0	0	0	0	0	0	0	0	0	0	0	0	0	0	0	0	0	0	3	0	0	0	0	0
Bacteria; Proteobacteria; Gammaproteobacteria; Vibrionales; Vibrionaceae; Vibrio	42	75	41	13	108	41	43	53	75	58	40	147	17	14	28	23	20	14	62	3	35	16	18	0
Bacteria; Proteobacteria; Gammaproteobacteria; WN-HWB-116; uncultured-bacterium; uncultured-bacterium; uncultured-bacterium	0	0	0	0	0	0	0	2	0	0	0	0	0	0	0	0	0	0	0	0	0	0	0	0
Bacteria; Proteobacteria; Gammaproteobacteria; Xanthomonadales; Rhodanobacteraceae; Chujaibacter; uncultured-bacterium	0	0	0	0	2	0	0	0	4	3	0	0	0	0	0	3	0	0	2	0	0	0	0	0
Bacteria; Proteobacteria; Gammaproteobacteria; Xanthomonadales; Rhodanobacteraceae; Fulvimonas; uncultured-bacterium	0	0	0	0	3	0	0	0	0	0	0	0	0	0	0	0	0	0	0	0	0	0	0	0
Bacteria; Proteobacteria; Gammaproteobacteria; Xanthomonadales; Rhodanobacteraceae; Luteibacter; uncultured-bacterium	4	8	0	0	4	0	4	0	7	0	5	4	0	0	0	0	0	0	0	0	0	0	0	0
Bacteria; Proteobacteria; Gammaproteobacteria; Xanthomonadales; Rhodanobacteraceae; Rhodanobacter	0	0	0	0	0	2	0	0	0	0	0	0	0	0	0	0	0	0	0	0	0	0	0	0
Bacteria; Proteobacteria; Gammaproteobacteria; Xanthomonadales; Rhodanobacteraceae	0	0	0	0	2	0	0	0	0	0	0	0	0	0	0	0	0	0	0	0	0	0	0	0
Bacteria; Proteobacteria; Gammaproteobacteria; Xanthomonadales; Xanthomonadaceae; Arenimonas	0	0	0	0	3	0	0	0	0	0	0	0	0	0	0	0	0	0	0	0	0	0	0	0
Bacteria; Proteobacteria; Gammaproteobacteria; Xanthomonadales; Xanthomonadaceae; Luteimonas;Ambiguous_taxa	0	12	0	0	0	0	0	0	0	0	0	0	0	0	0	0	0	0	0	0	0	0	0	0
Bacteria; Proteobacteria; Gammaproteobacteria; Xanthomonadales; Xanthomonadaceae; Luteimonas; Luteimonas-sp.-Q-1	0	2	0	0	0	0	0	0	0	0	0	0	0	0	0	0	0	0	0	0	0	0	0	0
Bacteria; Proteobacteria; Gammaproteobacteria; Xanthomonadales; Xanthomonadaceae; Luteimonas	0	0	0	0	8	0	0	12	0	0	0	7	0	0	0	0	8	0	0	0	0	3	0	0
Bacteria; Proteobacteria; Gammaproteobacteria; Xanthomonadales; Xanthomonadaceae; Lysobacter; Lysobacter-korlensis	0	0	0	0	0	0	0	0	0	0	0	0	0	0	6	0	0	0	0	0	0	0	0	0
Bacteria; Proteobacteria; Gammaproteobacteria; Xanthomonadales; Xanthomonadaceae; Pseudoxanthomonas	0	0	0	0	0	0	0	0	0	0	2	0	0	0	0	0	0	0	0	0	0	0	0	0
Bacteria; Proteobacteria; Gammaproteobacteria; Xanthomonadales; Xanthomonadaceae; SN8;Ambiguous_taxa	0	0	0	0	0	0	0	0	0	0	0	2	0	0	0	0	0	0	0	0	0	0	0	0
Bacteria; Proteobacteria; Gammaproteobacteria; Xanthomonadales; Xanthomonadaceae; Stenotrophomonas; Flavobacterium-sp.-Zs49	0	10	0	0	17	0	0	0	0	0	9	21	3	0	6	0	9	0	10	0	0	0	0	0
Bacteria; Proteobacteria; Gammaproteobacteria; Xanthomonadales; Xanthomonadaceae; Stenotrophomonas; Stenotrophomonas-koreensis	0	0	0	0	0	0	0	0	0	10	0	10	0	0	0	0	0	0	0	0	0	0	0	0
Bacteria; Proteobacteria; Gammaproteobacteria; Xanthomonadales; Xanthomonadaceae; Stenotrophomonas	10	36	24	0	35	17	12	15	19	17	14	49	0	7	12	11	17	10	22	0	21	12	7	0
Bacteria; Proteobacteria; Gammaproteobacteria; Xanthomonadales; Xanthomonadaceae; Vulcaniibacterium	0	0	0	0	0	0	0	0	0	7	5	0	0	0	0	0	0	0	0	0	0	0	0	0
Bacteria; Proteobacteria; Gammaproteobacteria; Xanthomonadales; Xanthomonadaceae; uncultured	0	0	0	0	0	0	0	0	9	0	0	0	6	0	0	0	0	0	0	0	0	0	0	0
Bacteria; Proteobacteria; Gammaproteobacteria; Xanthomonadales; Xanthomonadaceae	0	0	0	4	0	0	0	0	0	0	0	20	0	0	0	0	0	0	12	0	0	0	0	0
Bacteria; Proteobacteria; Gammaproteobacteria	0	0	0	0	2	2	0	2	0	0	0	0	0	0	0	0	0	0	0	0	0	0	0	0
Bacteria; Rokubacteria; NC10; Rokubacteriales; uncultured-Firmicutes-bacterium; uncultured-Firmicutes-bacterium; uncultured-Firmicutes-bacterium	0	0	0	0	6	0	0	0	0	0	0	0	0	0	0	0	0	0	0	0	0	0	0	0
Bacteria; Rokubacteria; NC10; Rokubacteriales; uncultured-bacterium; uncultured-bacterium; uncultured-bacterium	0	0	0	3	0	0	0	0	0	0	0	13	0	0	0	0	0	0	0	0	0	0	0	0
Bacteria; Rokubacteria; NC10; Rokubacteriales	0	0	0	0	0	0	0	0	0	0	0	0	0	0	2	0	0	0	0	0	0	0	0	0
Bacteria; Spirochaetes; Spirochaetia; Spirochaetales; Spirochaetaceae; Sphaerochaeta; uncultured-bacterium	8	14	15	6	30	10	14	9	32	10	15	46	0	4	2	0	11	4	13	0	6	4	4	0
Bacteria; Spirochaetes; Spirochaetia; Spirochaetales; Spirochaetaceae; Sphaerochaeta; uncultured-spirochete	14	23	17	7	49	22	12	11	33	22	13	39	6	8	8	8	11	4	11	0	16	5	4	0
Bacteria; Spirochaetes; Spirochaetia; Spirochaetales; Spirochaetaceae; Sphaerochaeta	17	34	25	21	89	34	18	37	73	37	34	129	15	10	29	11	35	17	53	4	19	10	17	0
Bacteria; Spirochaetes; Spirochaetia; Spirochaetales; Spirochaetaceae; Treponema-2; bacterium-enrichment-culture-clone-BBMC-5	0	0	0	0	0	0	0	0	2	0	0	4	0	0	0	0	0	0	0	0	0	0	0	0
Bacteria; Spirochaetes; Spirochaetia; Spirochaetales; Spirochaetaceae; Treponema-2	0	0	0	2	6	2	0	0	0	0	0	0	0	0	0	0	0	0	0	0	0	0	0	0
Bacteria; Spirochaetes; Spirochaetia; Spirochaetales; Spirochaetaceae; Treponema; uncultured-prokaryote	0	0	0	0	0	0	0	0	3	0	0	2	0	0	0	0	0	0	0	0	0	0	0	0
Bacteria; Synergistetes; Synergistia; Synergistales; Synergistaceae; Pyramidobacter; uncultured-bacterium	4	5	0	0	9	0	3	0	9	5	3	16	0	0	0	0	4	0	4	0	4	0	5	0
Bacteria; Synergistetes; Synergistia; Synergistales; Synergistaceae; uncultured	0	0	0	0	0	0	0	0	0	0	0	0	0	0	0	0	0	0	2	0	0	0	0	0
Bacteria; Tenericutes; Mollicutes; Acholeplasmatales; Acholeplasmataceae; Acholeplasma; Acholeplasma-sp.-enrichment-culture	0	0	0	0	0	0	0	0	0	0	2	0	0	0	0	0	0	0	0	0	0	0	0	0
Bacteria; Tenericutes; Mollicutes; Acholeplasmatales; Acholeplasmataceae; Acholeplasma; uncultured-Acholeplasmataceae-bacterium	0	0	0	0	6	0	0	0	0	0	0	6	0	0	0	0	0	0	0	0	0	0	0	0
Bacteria; Tenericutes; Mollicutes; Izimaplasmatales; uncultured-Firmicutes-bacterium; uncultured-Firmicutes-bacterium; uncultured-Firmicutes-bacterium	0	0	0	0	8	0	0	7	0	0	0	13	0	0	0	0	3	3	0	0	7	0	0	0
Bacteria; Tenericutes; Mollicutes; Izimaplasmatales; uncultured-bacterium; uncultured-bacterium; uncultured-bacterium	25	61	41	13	75	24	20	36	54	35	38	102	16	13	20	19	26	14	37	2	19	13	15	0
Bacteria; Tenericutes; Mollicutes; Izimaplasmatales	0	0	0	2	0	0	0	0	0	0	0	0	0	0	0	0	0	0	0	0	0	0	0	0
Bacteria; Tenericutes; Mollicutes; T2WK15B57	0	0	0	0	0	0	0	0	4	0	0	0	0	0	0	0	0	0	0	0	0	0	3	0
Bacteria; Tenericutes; Mollicutes	0	4	2	0	7	0	0	3	0	5	0	7	0	0	2	0	3	0	0	0	4	2	0	0
Bacteria; Verrucomicrobia; Verrucomicrobiae; Chthoniobacterales; Chthoniobacteraceae; Chthoniobacter; uncultured-bacterium	0	0	0	0	0	0	0	0	0	0	0	0	0	0	0	5	0	0	0	0	0	0	0	0
Bacteria; Verrucomicrobia; Verrucomicrobiae; Opitutales; Opitutaceae; Lacunisphaera;Ambiguous_taxa	0	0	0	0	2	0	0	0	0	0	0	0	0	0	0	0	0	0	0	0	0	0	0	0
Bacteria; Verrucomicrobia; Verrucomicrobiae; Opitutales; Puniceicoccaceae; Verruc-01	0	0	0	0	0	0	0	0	0	0	0	0	0	0	0	3	0	0	0	0	0	0	0	0
Bacteria; Verrucomicrobia; Verrucomicrobiae; Opitutales; uncultured; soda-lake-metagenome; soda-lake-metagenome	0	0	0	0	2	0	0	0	0	0	0	0	0	0	0	0	0	0	0	0	0	0	0	0
Bacteria; Verrucomicrobia; Verrucomicrobiae; Verrucomicrobiales; Rubritaleaceae; Luteolibacter	0	0	0	0	0	0	0	0	0	0	0	0	0	0	0	0	0	0	3	0	0	0	0	0
Bacteria; Verrucomicrobia; Verrucomicrobiae; Verrucomicrobiales; Verrucomicrobiaceae; uncultured; uncultured-Verrucomicrobia-bacterium	0	0	0	0	0	0	0	0	0	0	2	0	0	0	0	0	0	0	0	0	0	0	0	0
Bacteria; WPS-2; metagenome; metagenome; metagenome; metagenome; metagenome	0	0	0	0	4	0	0	0	0	0	0	0	0	0	0	0	0	0	0	0	0	0	0	0
Bacteria; WS4; uncultured-bacterium; uncultured-bacterium; uncultured-bacterium; uncultured-bacterium; uncultured-bacterium	0	0	0	0	0	0	0	0	0	0	0	0	0	0	0	0	0	0	0	0	2	0	0	0

## Sheet: Table S4
Table S2. List of functional pathways detected from Populus nigra samples using PICRUSt2. Statistical significance was calculated using STAMP.
										Shoot tip	Shoot tip	Shoot tip	Shoot tip	Shoot tip	Shoot tip	Shoot tip	Shoot tip	Shoot tip	Shoot tip	Shoot tip	Shoot tip	Shoot tip	Shoot tip	Shoot tip	Shoot tip	Shoot tip	Shoot tip	Shoot tip	Shoot tip	Shoot tip	Shoot tip	Shoot tip	Shoot tip	Shoot tip	Shoot tip	Shoot tip	Shoot tip	Shoot tip	Shoot tip	Shoot tip	Shoot tip	Shoot tip	Shoot tip	Shoot tip	Shoot tip	Woody tissue	Woody tissue	Woody tissue	Woody tissue
KEGG pathways	Woody tissue: mean rel. freq. (%)	Woody tissue: std. dev. (%)	Shoot tip: mean rel. freq. (%)	Shoot tip: std. dev. (%)	p-values	p-values (corrected)	Difference between means	95.0% lower CI	95.0% upper CI	AH-01	AH-01: parent seq. count	AH-01: rel. freq. (%)	AH-02	AH-02: parent seq. count	AH-02: rel. freq. (%)	AH-03	AH-03: parent seq. count	AH-03: rel. freq. (%)	AH-04	AH-04: parent seq. count	AH-04: rel. freq. (%)	AH-05	AH-05: parent seq. count	AH-05: rel. freq. (%)	AH-06	AH-06: parent seq. count	AH-06: rel. freq. (%)	AH-07	AH-07: parent seq. count	AH-07: rel. freq. (%)	AH-08	AH-08: parent seq. count	AH-08: rel. freq. (%)	AH-09	AH-09: parent seq. count	AH-09: rel. freq. (%)	AH-10	AH-10: parent seq. count	AH-10: rel. freq. (%)	AH-11	AH-11: parent seq. count	AH-11: rel. freq. (%)	AH-12	AH-12: parent seq. count	AH-12: rel. freq. (%)	AH-13	AH-13: parent seq. count	AH-13: rel. freq. (%)	AH-14
Amino acid metabolism	13.02	0.11	12.8	0.22	0.01	0.02	0.22	0.05	0.34	26385	195643	13.49	21008	164940	12.74	10153	79688	12.74	4061	31421	12.92	30202	237884	12.7	13749	107064	12.84	7837	61244	12.8	14400	114469	12.58	23996	187824	12.78	14527	114287	12.71	12769	100705	12.68	37579	296436	12.68	277853	2166891	12.82	295778
Beta-Lactam resistance	0.02	0.01	0.02	0.01	0.29	0.34	0.01	0	0.01	13	195643	0.01	38	164940	0.02	17	79688	0.02	7	31421	0.02	63	237884	0.03	13	107064	0.01	9	61244	0.01	15	114469	0.01	27	187824	0.01	22	114287	0.02	17	100705	0.02	67	296436	0.02	680	2166891	0.03	265
Biosynthesis of other secondary metabolites	2.23	0.06	2.05	0.03	0	0	0.19	0.15	0.23	3831	195643	1.96	3347	164940	2.03	1623	79688	2.04	647	31421	2.06	4912	237884	2.06	2184	107064	2.04	1250	61244	2.04	2369	114469	2.07	3896	187824	2.07	2360	114287	2.06	2055	100705	2.04	6113	296436	2.06	48658	2166891	2.25	49790
Cancer: overview	0	0.01	0	0	0	0	0	0	0.01	0	195643	0	0	164940	0	0	79688	0	0	31421	0	0	237884	0	0	107064	0	0	61244	0	0	114469	0	0	187824	0	0	114287	0	0	100705	0	0	296436	0	0	2166891	0	0
Carbohydrate metabolism	13.6	0.13	13.57	0.26	0.82	0.86	0.02	-0.16	0.16	27963	195643	14.29	22327	164940	13.54	10732	79688	13.47	4360	31421	13.88	32060	237884	13.48	14284	107064	13.34	8360	61244	13.65	15261	114469	13.33	25205	187824	13.42	15473	114287	13.54	13567	100705	13.47	39949	296436	13.48	290645	2166891	13.41	302691
Cardiovascular disease	0.01	0	0	0	0	0	0.01	0.01	0.01	0	195643	0	0	164940	0	0	79688	0	0	31421	0	0	237884	0	0	107064	0	0	61244	0	0	114469	0	0	187824	0	0	114287	0	0	100705	0	0	296436	0	209	2166891	0.01	220
Cell growth and death	1.4	0.04	1.39	0.08	0.72	0.78	0.01	-0.03	0.07	2235	195643	1.14	2288	164940	1.39	1124	79688	1.41	462	31421	1.47	3396	237884	1.43	1434	107064	1.34	871	61244	1.42	1605	114469	1.4	2550	187824	1.36	1624	114287	1.42	1444	100705	1.43	4199	296436	1.42	31526	2166891	1.45	30574
Cell motility	3.47	0.21	2.92	0.35	0	0	0.55	0.35	0.8	3539	195643	1.81	4942	164940	3	2541	79688	3.19	1001	31421	3.19	7345	237884	3.09	3084	107064	2.88	1857	61244	3.03	3393	114469	2.96	5306	187824	2.82	3454	114287	3.02	3104	100705	3.08	8954	296436	3.02	80165	2166891	3.7	84946
Cellular community - eukaryotes	0	0	0	0	1	1	0	0	0	0	195643	0	0	164940	0	0	79688	0	0	31421	0	0	237884	0	0	107064	0	0	61244	0	0	114469	0	0	187824	0	0	114287	0	0	100705	0	0	296436	0	0	2166891	0	0
Cellular community - prokaryotes	0.11	0.01	0.24	0.03	0	0	-0.13	-0.14	-0.11	298	195643	0.15	402	164940	0.24	207	79688	0.26	81	31421	0.26	592	237884	0.25	253	107064	0.24	173	61244	0.28	280	114469	0.24	432	187824	0.23	285	114287	0.25	242	100705	0.24	745	296436	0.25	2311	2166891	0.11	2354
D-Alanine metabolism	1.32	0.04	1.46	0.04	0	0	-0.13	-0.17	-0.1	2780	195643	1.42	2427	164940	1.47	1140	79688	1.43	486	31421	1.55	3542	237884	1.49	1503	107064	1.4	876	61244	1.43	1654	114469	1.44	2668	187824	1.42	1676	114287	1.47	1499	100705	1.49	4319	296436	1.46	28440	2166891	1.31	29931
D-Arginine and D-ornithine metabolism	0.43	0.08	0.35	0.04	0.01	0.02	0.08	0.03	0.13	597	195643	0.31	587	164940	0.36	261	79688	0.33	141	31421	0.45	785	237884	0.33	449	107064	0.42	207	61244	0.34	341	114469	0.3	640	187824	0.34	379	114287	0.33	382	100705	0.38	1113	296436	0.38	11075	2166891	0.51	9196
D-Glutamine and D-glutamate metabolism	1.47	0.05	1.8	0.09	0	0	-0.33	-0.39	-0.27	3094	195643	1.58	2994	164940	1.82	1451	79688	1.82	611	31421	1.94	4426	237884	1.86	1821	107064	1.7	1120	61244	1.83	2082	114469	1.82	3264	187824	1.74	2121	114287	1.86	1878	100705	1.86	5379	296436	1.81	31132	2166891	1.44	31875
Development and regeneration	0	0	0	0	0.91	0.94	0	0	0	0	195643	0	0	164940	0	0	79688	0	0	31421	0	0	237884	0	0	107064	0	1	61244	0	0	114469	0	0	187824	0	0	114287	0	0	100705	0	1	296436	0	4	2166891	0	7
Digestive system	0.02	0	0.02	0	0.01	0.02	0	-0.01	0	40	195643	0.02	44	164940	0.03	18	79688	0.02	10	31421	0.03	65	237884	0.03	23	107064	0.02	13	61244	0.02	28	114469	0.02	46	187824	0.02	29	114287	0.03	24	100705	0.02	73	296436	0.02	396	2166891	0.02	386
Endocrine system	0.07	0	0.09	0.01	0	0.01	-0.02	-0.02	-0.01	138	195643	0.07	149	164940	0.09	71	79688	0.09	24	31421	0.08	213	237884	0.09	108	107064	0.1	57	61244	0.09	107	114469	0.09	161	187824	0.09	101	114287	0.09	89	100705	0.09	277	296436	0.09	1518	2166891	0.07	1591
Energy metabolism	5.33	0.06	5.45	0.11	0.01	0.01	-0.12	-0.19	-0.04	10078	195643	5.15	8971	164940	5.44	4333	79688	5.44	1782	31421	5.67	13089	237884	5.5	5772	107064	5.39	3373	61244	5.51	6215	114469	5.43	10242	187824	5.45	6260	114287	5.48	5544	100705	5.51	16234	296436	5.48	117670	2166891	5.43	118551
Environmental adaptation	0.17	0.01	0.18	0.01	0.1	0.12	-0.01	-0.01	0	281	195643	0.14	298	164940	0.18	147	79688	0.18	60	31421	0.19	445	237884	0.19	186	107064	0.17	111	61244	0.18	202	114469	0.18	328	187824	0.17	208	114287	0.18	186	100705	0.18	549	296436	0.19	3791	2166891	0.17	3952
Excretory system	0	0	0	0	0.07	0.09	0	0	0	0	195643	0	0	164940	0	0	79688	0	0	31421	0	0	237884	0	0	107064	0	0	61244	0	0	114469	0	0	187824	0	0	114287	0	0	100705	0	1	296436	0	0	2166891	0	0
Folding, sorting and degradation	2.91	0.06	3.19	0.06	0	0	-0.29	-0.33	-0.24	6178	195643	3.16	5284	164940	3.2	2534	79688	3.18	1045	31421	3.33	7623	237884	3.2	3288	107064	3.07	1976	61244	3.23	3650	114469	3.19	5850	187824	3.11	3670	114287	3.21	3247	100705	3.22	9485	296436	3.2	61801	2166891	2.85	64753
Geraniol degradation	1.16	0.14	0.79	0.18	0	0.04	0.37	0.22	0.48	2578	195643	1.32	1227	164940	0.74	600	79688	0.75	190	31421	0.6	1633	237884	0.69	973	107064	0.91	457	61244	0.75	861	114469	0.75	1654	187824	0.88	784	114287	0.69	695	100705	0.69	2096	296436	0.71	23731	2166891	1.1	31041
Glycan biosynthesis and metabolism	2.4	0.14	3.61	0.44	0	0	-1.21	-1.42	-0.92	4380	195643	2.24	5973	164940	3.62	2950	79688	3.7	1251	31421	3.98	9238	237884	3.88	3691	107064	3.45	2299	61244	3.75	4354	114469	3.8	6514	187824	3.47	4379	114287	3.83	3816	100705	3.79	11133	296436	3.76	51549	2166891	2.38	48356
Immune disease	0	0	0	0	0.04	0.05	0	0	0	1	195643	0	2	164940	0	2	79688	0	0	31421	0	4	237884	0	1	107064	0	1	61244	0	2	114469	0	3	187824	0	2	114287	0	2	100705	0	6	296436	0	24	2166891	0	15
Immune system	0	0.01	0	0.02	0.48	0.55	0	-0.01	0	0	195643	0	0	164940	0	0	79688	0	0	31421	0	134	237884	0.06	0	107064	0	0	61244	0	0	114469	0	0	187824	0	0	114287	0	0	100705	0	0	296436	0	0	2166891	0	0
Infectious disease:bacterial	0.05	0.01	0.11	0.01	0	0.01	-0.06	-0.07	-0.05	135	195643	0.07	190	164940	0.12	92	79688	0.12	39	31421	0.12	284	237884	0.12	110	107064	0.1	67	61244	0.11	127	114469	0.11	212	187824	0.11	127	114287	0.11	120	100705	0.12	347	296436	0.12	1203	2166891	0.06	891
Infectious disease:parasitic	0.09	0	0.04	0	0	0	0.05	0.05	0.06	70	195643	0.04	68	164940	0.04	30	79688	0.04	11	31421	0.04	96	237884	0.04	43	107064	0.04	25	61244	0.04	48	114469	0.04	63	187824	0.03	45	114287	0.04	39	100705	0.04	119	296436	0.04	2014	2166891	0.09	2255
Lipid metabolism	5.14	0.12	5.22	0.14	0.14	0.17	-0.08	-0.19	0.02	10964	195643	5.6	8591	164940	5.21	4154	79688	5.21	1591	31421	5.06	12202	237884	5.13	5587	107064	5.22	3279	61244	5.35	5881	114469	5.14	9789	187824	5.21	5858	114287	5.13	5151	100705	5.11	15553	296436	5.25	110265	2166891	5.09	119529
Membrane transport	1.78	0.05	1.83	0.06	0.04	0.06	-0.05	-0.09	-0.01	3295	195643	1.68	3010	164940	1.82	1481	79688	1.86	578	31421	1.84	4380	237884	1.84	1952	107064	1.82	1184	61244	1.93	2072	114469	1.81	3364	187824	1.79	2105	114287	1.84	1874	100705	1.86	5494	296436	1.85	39157	2166891	1.81	38219
Metabolism of cofactors and vitamins	11.33	0.14	12.19	0.34	0	0	-0.86	-1.06	-0.63	22167	195643	11.33	20178	164940	12.23	9666	79688	12.13	4009	31421	12.76	29601	237884	12.44	12713	107064	11.87	7558	61244	12.34	14015	114469	12.24	22494	187824	11.98	14036	114287	12.28	12484	100705	12.4	36292	296436	12.24	248026	2166891	11.45	249116
Metabolism of other amino acids	5	0.05	4.25	0.28	0	0	0.75	0.61	0.93	9217	195643	4.71	7072	164940	4.29	3384	79688	4.25	1090	31421	3.47	10038	237884	4.22	4826	107064	4.51	2689	61244	4.39	4821	114469	4.21	8132	187824	4.33	4824	114287	4.22	4218	100705	4.19	12664	296436	4.27	109740	2166891	5.06	110199
Metabolism of terpenoids and polyketides	6.91	0.17	7.88	0.3	0	0	-0.97	-1.18	-0.79	15885	195643	8.12	13456	164940	8.16	6181	79688	7.76	2553	31421	8.13	18158	237884	7.63	8127	107064	7.59	4676	61244	7.64	9872	114469	8.62	14548	187824	7.75	8915	114287	7.8	7733	100705	7.68	22714	296436	7.66	149276	2166891	6.89	155512
Neurodegenerative disease	0.01	0.03	0	0	0	0.01	0.01	0	0.02	0	195643	0	0	164940	0	0	79688	0	0	31421	0	0	237884	0	0	107064	0	0	61244	0	0	114469	0	0	187824	0	0	114287	0	0	100705	0	0	296436	0	0	2166891	0	0
Nucleotide metabolism	1.53	0.04	1.79	0.07	0	0.01	-0.26	-0.3	-0.22	3203	195643	1.64	2968	164940	1.8	1431	79688	1.8	598	31421	1.9	4350	237884	1.83	1814	107064	1.69	1103	61244	1.8	2048	114469	1.79	3258	187824	1.73	2083	114287	1.82	1841	100705	1.83	5346	296436	1.8	32955	2166891	1.52	32795
Replication and repair	4.83	0.09	5.54	0.14	0	0	-0.71	-0.8	-0.61	10214	195643	5.22	9200	164940	5.58	4438	79688	5.57	1812	31421	5.77	13392	237884	5.63	5747	107064	5.37	3419	61244	5.58	6380	114469	5.57	10141	187824	5.4	6426	114287	5.62	5687	100705	5.65	16442	296436	5.55	102852	2166891	4.75	106570
Signaling molecules and interaction	0	0	0	0	0.61	0.67	0	0	0	0	195643	0	0	164940	0	0	79688	0	0	31421	0	0	237884	0	2	107064	0	0	61244	0	1	114469	0	9	187824	0	0	114287	0	0	100705	0	1	296436	0	0	2166891	0	8
Synthesis and degradation of ketone bodies	2.47	0.15	1.47	0.27	0	0.02	1	0.82	1.17	4494	195643	2.3	2361	164940	1.43	1095	79688	1.37	416	31421	1.32	3039	237884	1.28	1859	107064	1.74	868	61244	1.42	1569	114469	1.37	2740	187824	1.46	1497	114287	1.31	1310	100705	1.3	3985	296436	1.34	52965	2166891	2.44	61146
Transcription	0.78	0.02	0.98	0.04	0	0.01	-0.19	-0.22	-0.16	1709	195643	0.87	1645	164940	1	792	79688	0.99	325	31421	1.03	2381	237884	1	999	107064	0.93	594	61244	0.97	1115	114469	0.97	1808	187824	0.96	1144	114287	1	1007	100705	1	2924	296436	0.99	16932	2166891	0.78	17516
Translation	2.22	0.06	2.91	0.13	0	0	-0.68	-0.76	-0.59	5006	195643	2.56	4797	164940	2.91	2342	79688	2.94	966	31421	3.07	7114	237884	2.99	2945	107064	2.75	1797	61244	2.93	3361	114469	2.94	5368	187824	2.86	3420	114287	2.99	3038	100705	3.02	8724	296436	2.94	47889	2166891	2.21	47732
Transport and catabolism	0.45	0.01	0.35	0.04	0	0	0.1	0.07	0.12	835	195643	0.43	626	164940	0.38	248	79688	0.31	122	31421	0.39	752	237884	0.32	365	107064	0.34	193	61244	0.32	433	114469	0.38	640	187824	0.34	357	114287	0.31	319	100705	0.32	1110	296436	0.37	10038	2166891	0.46	10470
Xenobiotics biodegradation and metabolism	8.25	0.32	5.5	0.94	0	0	2.75	2.21	3.33	14040	195643	7.18	8470	164940	5.14	4450	79688	5.58	1092	31421	3.48	12330	237884	5.18	7159	107064	6.69	2944	61244	4.81	5907	114469	5.16	12476	187824	6.64	6096	114287	5.33	5324	100705	5.29	16449	296436	5.55	180401	2166891	8.33	196943
[truncated: 32 more columns]
